# Supplementary material for: catena-Poly[[[(5,5,7,12,12,14-hexa­methyl-1,4,8,11-tetra­aza­cyclo­tetra­decane-κ4 N)nickel(II)]-μ-oxido-[dioxidotungstate(VI)]-μ-oxido] tetra­hydrate]
Source: Acta Crystallogr Sect E Struct Rep Online. 2012 Aug 11;68(Pt 9):m1173. doi: 10.1107/S1600536812034538 (PMC3435596; doi:10.1107/S1600536812034538)
Supplement: Supplementary file 1 [file e-68-m1173-sup1.cif]

##############################################################################
#                                                                            #
# This CIF contains the data in a paper accepted for publication in          #
# Acta Crystallographica Section E. It conforms to the requirements of       #
# Notes for Authors for Acta Crystallographica Section E, and has been       #
# peer reviewed under the auspices of the IUCr Commission on Journals.       #
#                                                                            #
# Full details of the Crystallographic Information File format               #
# are given in the paper "The Crystallographic Information File (CIF):       #
# a New Standard Archive File for Crystallography" by S. R. Hall, F. H.      #
# Allen and I. D. Brown [Acta Cryst. (1991), A47, 655-685].                  #
#                                                                            #
# The current version of the core CIF dictionary is obtainable from          #
# ftp://ftp.iucr.org/pub/cif_core.dic.                                       #
#                                                                            #
# Software is freely available for graphical display of the structure(s)     #
# in this CIF. For information consult the CIF software page                 #
# http://www.iucr.org/resources/cif/software.                                #
#                                                                            #
# This file may be used for bona fide research purposes within the           #
# scientific community so long as proper attribution is given to the journal # 
# article from which it was obtained.                                        #
#                                                                            #
##############################################################################
data_I
_audit_creation_method     SHELXL97
_chemical_name_systematic
;
<i>catena</i>-Poly[[[(5,5,7,12,12,14-hexamethyl-1,4,8,11-
tetraazacyclotetradecane-\k^4^<i>N</i>)nickel(II)]-\m-oxido-
[dioxidotungstate(VI)]-\m-oxido] tetrahydrate]
;
_chemical_name_common     ?
_chemical_formula_moiety     'C16 H36 N4 Ni O4 W, 4(H2 O)'
_chemical_formula_sum     'C16 H44 N4 Ni O8 W'
_chemical_formula_iupac     '[Ni W O4 (C16 H36 N4)], 4H2 O'
_chemical_formula_weight     663.11
_chemical_melting_point     ?
_symmetry_cell_setting     triclinic
_symmetry_space_group_name_H-M     'P -1'
_symmetry_space_group_name_hall     '-P 1'
loop_
    _symmetry_equiv_pos_as_xyz
    'x, y, z'
    '-x, -y, -z'
_cell_length_a     8.8402(14)
_cell_length_b     11.7653(18)
_cell_length_c     13.931(2)
_cell_angle_alpha     107.163(2)
_cell_angle_beta     102.529(3)
_cell_angle_gamma     104.984(3)
_cell_volume     1268.1(3)
_cell_formula_units_Z     2
_cell_measurement_reflns_used     3766
_cell_measurement_theta_min     1.93
_cell_measurement_theta_max     27.14
_cell_measurement_temperature     173(2)
_exptl_crystal_description     'Prism'
_exptl_crystal_colour     yellow
_exptl_crystal_size_max     0.31
_exptl_crystal_size_mid     0.11
_exptl_crystal_size_min     0.02
_exptl_crystal_density_diffrn     1.737
_exptl_crystal_density_meas     ?
_exptl_crystal_density_method     'not measured'
_exptl_crystal_F_000     668
_exptl_absorpt_coefficient_mu     5.318
_exptl_absorpt_correction_type     multi-scan
_exptl_absorpt_process_details     '(SADABS; Sheldrick, 1996)'
_exptl_absorpt_correction_T_min     0.2894
_exptl_absorpt_correction_T_max     0.9011
_exptl_special_details
;
;
_diffrn_ambient_temperature     173(2)
_diffrn_radiation_type     MoK\a
_diffrn_radiation_wavelength     0.71073
_diffrn_radiation_source     'fine-focus sealed tube'
_diffrn_radiation_monochromator     graphite
_diffrn_measurement_device_type     'Bruker SMART CCD area-detector'
_diffrn_measurement_method     '\f and \w scans'
_diffrn_detector_area_resol_mean     ?
_diffrn_reflns_number     7631
_diffrn_reflns_av_R_equivalents     0.0296
_diffrn_reflns_av_sigmaI/netI     0.0682
_diffrn_reflns_theta_min     1.93
_diffrn_reflns_theta_max     27.14
_diffrn_reflns_theta_full     27.14
_diffrn_measured_fraction_theta_max     0.961
_diffrn_measured_fraction_theta_full     0.961
_diffrn_reflns_limit_h_min     -11
_diffrn_reflns_limit_h_max     4
_diffrn_reflns_limit_k_min     -14
_diffrn_reflns_limit_k_max     15
_diffrn_reflns_limit_l_min     -17
_diffrn_reflns_limit_l_max     17
_diffrn_standards_number     0
_diffrn_standards_interval_count     0
_diffrn_standards_interval_time     0
_diffrn_standards_decay_%     0
_refine_special_details
;
Refinement of <i>F</i>^2^ against ALL reflections. The weighted <i>R</i>-factor
<i>wR</i> and goodness of fit <i>S</i> are based on <i>F</i>^2^, conventional
<i>R</i>-factors <i>R</i> are based on <i>F</i>, with <i>F</i> set to zero for
negative <i>F</i>^2^. The threshold expression of <i>F</i>^2^ >
\s(<i>F</i>^2^) is used only for calculating <i>R</i>-factors(gt) <i>etc</i>.
and is not relevant to the choice of reflections for refinement.
<i>R</i>-factors based on <i>F</i>^2^ are statistically about twice as large
as those based on <i>F</i>, and <i>R</i>- factors based on ALL data will be
even larger.
;
_reflns_number_total     5397
_reflns_number_gt     4330
_reflns_threshold_expression     I>2sigma(I)
_refine_ls_structure_factor_coef     Fsqd
_refine_ls_matrix_type     full
_refine_ls_R_factor_all     0.0557
_refine_ls_R_factor_gt     0.0382
_refine_ls_wR_factor_gt     0.0883
_refine_ls_wR_factor_ref     0.0961
_refine_ls_goodness_of_fit_ref     1.023
_refine_ls_restrained_S_all     1.022
_refine_ls_number_reflns     5397
_refine_ls_number_parameters     304
_refine_ls_number_restraints     13
_refine_ls_hydrogen_treatment     mixed
_refine_ls_weighting_scheme     calc
_refine_ls_weighting_details
         'calc w=1/[\s^2^(Fo^2^)+(0.0498P)^2^+0.0000P] where P=(Fo^2^+2Fc^2^)/3'
_atom_sites_solution_hydrogens     geom
_atom_sites_solution_primary     direct
_atom_sites_solution_secondary     difmap
_refine_ls_shift/su_max     0.001
_refine_ls_shift/su_mean     0.000
_refine_diff_density_max     2.327
_refine_diff_density_min     -1.484
_refine_ls_extinction_method     none
_refine_ls_extinction_coef     ?
loop_
    _atom_type_symbol
    _atom_type_description
    _atom_type_scat_dispersion_real
    _atom_type_scat_dispersion_imag
    _atom_type_scat_source
    'C' 'C' 0.0033 0.0016
                         'International Tables Vol C Tables 4.2.6.8 and 6.1.1.4'
    'H' 'H' 0.0000 0.0000
                         'International Tables Vol C Tables 4.2.6.8 and 6.1.1.4'
    'N' 'N' 0.0061 0.0033
                         'International Tables Vol C Tables 4.2.6.8 and 6.1.1.4'
    'O' 'O' 0.0106 0.0060
                         'International Tables Vol C Tables 4.2.6.8 and 6.1.1.4'
    'Ni' 'Ni' 0.3393 1.1124
                         'International Tables Vol C Tables 4.2.6.8 and 6.1.1.4'
    'W' 'W' -0.8490 6.8722
                         'International Tables Vol C Tables 4.2.6.8 and 6.1.1.4'
_computing_data_collection     'SMART (Bruker, 1999)'
_computing_cell_refinement     'SAINT-Plus (Bruker, 1999)'
_computing_data_reduction     'SAINT-Plus (Bruker, 1999)'
_computing_structure_solution     'SHELXS97 (Sheldrick, 2008)'
_computing_structure_refinement     'SHELXL97 (Sheldrick, 2008)'
_computing_molecular_graphics     'SHELXTL (Sheldrick, 2008)'
_computing_publication_material     'SHELXTL (Sheldrick, 2008)'
loop_
    _atom_site_type_symbol
    _atom_site_label
    _atom_site_fract_x
    _atom_site_fract_y
    _atom_site_fract_z
    _atom_site_U_iso_or_equiv
    _atom_site_adp_type
    _atom_site_calc_flag
    _atom_site_refinement_flags
    _atom_site_occupancy
    _atom_site_symmetry_multiplicity
    _atom_site_disorder_assembly
    _atom_site_disorder_group
    W W1 0.86432(3) 0.90496(2) 0.70182(2) 0.01423(9) Uani d . 1 1 . .
    O O4 0.9085(5) 0.9844(4) 0.8399(3) 0.0187(9) Uani d . 1 1 . .
    O O1 0.9900(5) 0.9988(4) 0.6505(3) 0.0201(10) Uani d . 1 1 . .
    O O3 0.6535(5) 0.8719(4) 0.6342(4) 0.0231(10) Uani d . 1 1 . .
    O O2 0.9049(6) 0.7611(4) 0.6806(4) 0.0258(11) Uani d . 1 1 . .
    Ni Ni1 1.0000 1.0000 1.0000 0.0130(2) Uani d S 1 2 . .
    Ni Ni2 1.0000 1.0000 0.5000 0.0139(2) Uani d S 1 2 . .
    N N1 0.9427(7) 1.1622(5) 1.0653(4) 0.0170(11) Uani d . 1 1 . .
    H H1C 0.9860 1.1842 1.1380 0.020 Uiso calc R 1 1 . .
    N N2 1.2351(6) 1.1000(5) 1.0097(4) 0.0158(11) Uani d . 1 1 . .
    H H2C 1.3028 1.1227 1.0785 0.019 Uiso calc R 1 1 . .
    N N4 0.7426(6) 0.9212(5) 0.4386(4) 0.0183(11) Uani d . 1 1 . .
    H H4D 0.7043 0.9048 0.4920 0.022 Uiso calc R 1 1 . .
    N N3 1.0343(7) 0.8257(5) 0.4733(4) 0.0195(12) Uani d . 1 1 . .
    H H3A 1.0258 0.8088 0.5334 0.023 Uiso calc R 1 1 . .
    C C6 1.0127(9) 1.2828(6) 1.0490(5) 0.0219(15) Uani d . 1 1 . .
    C C11 0.6783(9) 0.7997(7) 0.3458(6) 0.0298(17) Uani d . 1 1 . .
    H H11 0.7226 0.8148 0.2887 0.036 Uiso calc R 1 1 . .
    C C5 1.1979(9) 1.3084(6) 1.0670(6) 0.0264(16) Uani d . 1 1 . .
    H H5A 1.2466 1.3084 1.1380 0.032 Uiso calc R 1 1 . .
    H H5B 1.2477 1.3953 1.0694 0.032 Uiso calc R 1 1 . .
    C C9 1.2125(8) 0.8541(7) 0.4833(6) 0.0271(16) Uani d . 1 1 . .
    H H9A 1.2321 0.8652 0.4188 0.033 Uiso calc R 1 1 . .
    H H9B 1.2474 0.7833 0.4922 0.033 Uiso calc R 1 1 . .
    C C10 0.6896(9) 1.0242(7) 0.4200(6) 0.0295(17) Uani d . 1 1 . .
    H H10A 0.5698 1.0036 0.4095 0.035 Uiso calc R 1 1 . .
    H H10B 0.7109 1.0349 0.3558 0.035 Uiso calc R 1 1 . .
    C C14 0.9159(9) 0.7086(6) 0.3836(6) 0.0266(16) Uani d . 1 1 . .
    C C16 0.9464(10) 0.7001(7) 0.2778(6) 0.0359(19) Uani d . 1 1 . .
    H H16A 0.9446 0.7773 0.2649 0.054 Uiso calc R 1 1 . .
    H H16B 0.8597 0.6263 0.2204 0.054 Uiso calc R 1 1 . .
    H H16C 1.0543 0.6912 0.2805 0.054 Uiso calc R 1 1 . .
    C C13 0.7386(9) 0.7023(6) 0.3763(6) 0.0313(18) Uani d . 1 1 . .
    H H13A 0.6640 0.6175 0.3245 0.038 Uiso calc R 1 1 . .
    H H13B 0.7252 0.7078 0.4461 0.038 Uiso calc R 1 1 . .
    C C15 0.9397(11) 0.5905(7) 0.4055(7) 0.041(2) Uani d . 1 1 . .
    H H15A 0.8627 0.5129 0.3469 0.061 Uiso calc R 1 1 . .
    H H15B 0.9180 0.5911 0.4717 0.061 Uiso calc R 1 1 . .
    H H15C 1.0533 0.5934 0.4117 0.061 Uiso calc R 1 1 . .
    C C12 0.4873(10) 0.7496(8) 0.3017(7) 0.045(2) Uani d . 1 1 . .
    H H12A 0.4416 0.7344 0.3568 0.068 Uiso calc R 1 1 . .
    H H12B 0.4495 0.6701 0.2403 0.068 Uiso calc R 1 1 . .
    H H12C 0.4499 0.8125 0.2803 0.068 Uiso calc R 1 1 . .
    C C3 1.2531(9) 1.2195(6) 0.9881(6) 0.0256(16) Uani d . 1 1 . .
    H H3 1.1785 1.1969 0.9150 0.031 Uiso calc R 1 1 . .
    C C8 0.9959(10) 1.3946(6) 1.1322(6) 0.0283(16) Uani d . 1 1 . .
    H H8A 0.8787 1.3813 1.1227 0.042 Uiso calc R 1 1 . .
    H H8B 1.0477 1.4736 1.1233 0.042 Uiso calc R 1 1 . .
    H H8C 1.0506 1.4000 1.2034 0.042 Uiso calc R 1 1 . .
    C C7 0.9231(9) 1.2735(7) 0.9384(6) 0.0298(17) Uani d . 1 1 . .
    H H7A 0.9179 1.1950 0.8854 0.045 Uiso calc R 1 1 . .
    H H7B 0.9832 1.3464 0.9246 0.045 Uiso calc R 1 1 . .
    H H7C 0.8109 1.2731 0.9343 0.045 Uiso calc R 1 1 . .
    C C4 1.4286(10) 1.2865(8) 0.9937(8) 0.051(3) Uani d . 1 1 . .
    H H4A 1.5007 1.3220 1.0674 0.077 Uiso calc R 1 1 . .
    H H4B 1.4304 1.3550 0.9671 0.077 Uiso calc R 1 1 . .
    H H4C 1.4677 1.2257 0.9504 0.077 Uiso calc R 1 1 . .
    C C1 0.7623(8) 1.1146(6) 1.0442(5) 0.0213(14) Uani d . 1 1 . .
    H H1A 0.7047 1.1009 0.9702 0.026 Uiso calc R 1 1 . .
    H H1B 0.7301 1.1780 1.0919 0.026 Uiso calc R 1 1 . .
    C C2 1.2872(8) 1.0076(6) 0.9384(5) 0.0188(14) Uani d . 1 1 . .
    H H2A 1.4084 1.0407 0.9539 0.023 Uiso calc R 1 1 . .
    H H2B 1.2336 0.9936 0.8636 0.023 Uiso calc R 1 1 . .
    O O2W 0.3988(7) 0.6388(5) 0.5720(5) 0.0422(14) Uani d D 1 1 . .
    H H2WA 0.389(10) 0.589(5) 0.510(3) 0.051 Uiso d D 1 1 . .
    H H2WB 0.458(9) 0.714(3) 0.582(5) 0.051 Uiso d D 1 1 . .
    O O4W 0.5200(7) 0.9166(6) 0.8089(4) 0.0441(15) Uani d D 1 1 . .
    H H4WB 0.461(7) 0.842(3) 0.797(4) 0.053 Uiso d D 1 1 . .
    H H4WA 0.564(9) 0.915(6) 0.759(5) 0.053 Uiso d D 1 1 . .
    O O1W 0.6501(8) 0.5326(5) 0.6291(5) 0.0447(15) Uani d D 1 1 . .
    H H1WA 0.729(5) 0.599(5) 0.639(7) 0.054 Uiso d D 1 1 . .
    H H1WB 0.560(4) 0.547(7) 0.617(7) 0.054 Uiso d D 1 1 . .
    O O3W 0.2150(7) 0.7401(6) 0.6956(5) 0.0504(17) Uani d D 1 1 . .
    H H3WA 0.109(3) 0.714(8) 0.681(5) 0.061 Uiso d D 1 1 . .
    H H3WB 0.234(7) 0.706(8) 0.638(3) 0.061 Uiso d D 1 1 . .
loop_
    _atom_site_aniso_label
    _atom_site_aniso_U_11
    _atom_site_aniso_U_22
    _atom_site_aniso_U_33
    _atom_site_aniso_U_12
    _atom_site_aniso_U_13
    _atom_site_aniso_U_23
    W1 0.01641(14) 0.01438(14) 0.01496(14) 0.00471(10) 0.00913(10) 0.00725(10)
    O4 0.021(2) 0.019(2) 0.017(2) 0.0070(19) 0.0074(19) 0.0073(19)
    O1 0.014(2) 0.023(2) 0.021(3) 0.0006(19) 0.0067(19) 0.010(2)
    O3 0.015(2) 0.028(3) 0.022(3) 0.003(2) 0.007(2) 0.004(2)
    O2 0.029(3) 0.018(2) 0.034(3) 0.012(2) 0.010(2) 0.011(2)
    Ni1 0.0154(6) 0.0136(5) 0.0142(6) 0.0060(4) 0.0092(5) 0.0070(4)
    Ni2 0.0161(6) 0.0127(5) 0.0161(6) 0.0038(4) 0.0092(5) 0.0077(4)
    N1 0.027(3) 0.016(3) 0.019(3) 0.011(2) 0.016(2) 0.012(2)
    N2 0.020(3) 0.016(3) 0.017(3) 0.008(2) 0.009(2) 0.011(2)
    N4 0.019(3) 0.021(3) 0.018(3) 0.006(2) 0.008(2) 0.010(2)
    N3 0.023(3) 0.021(3) 0.021(3) 0.010(2) 0.010(2) 0.012(2)
    C6 0.039(4) 0.015(3) 0.021(4) 0.016(3) 0.017(3) 0.010(3)
    C11 0.020(4) 0.031(4) 0.029(4) -0.001(3) 0.007(3) 0.008(3)
    C5 0.036(4) 0.016(3) 0.032(4) 0.008(3) 0.022(3) 0.010(3)
    C9 0.024(4) 0.038(4) 0.030(4) 0.020(3) 0.013(3) 0.017(3)
    C10 0.026(4) 0.032(4) 0.045(5) 0.015(3) 0.019(4) 0.023(4)
    C14 0.042(5) 0.015(3) 0.024(4) 0.007(3) 0.020(3) 0.007(3)
    C16 0.047(5) 0.029(4) 0.028(4) 0.010(4) 0.018(4) 0.005(3)
    C13 0.042(5) 0.013(3) 0.029(4) -0.004(3) 0.012(4) 0.004(3)
    C15 0.059(6) 0.018(4) 0.046(5) 0.013(4) 0.024(4) 0.010(4)
    C12 0.038(5) 0.032(5) 0.045(5) 0.002(4) 0.001(4) 0.004(4)
    C3 0.028(4) 0.017(3) 0.041(5) 0.009(3) 0.024(3) 0.015(3)
    C8 0.044(5) 0.019(4) 0.032(4) 0.017(3) 0.021(4) 0.011(3)
    C7 0.044(5) 0.032(4) 0.027(4) 0.021(4) 0.016(4) 0.020(3)
    C4 0.039(5) 0.029(5) 0.098(8) 0.008(4) 0.041(5) 0.032(5)
    C1 0.024(4) 0.021(3) 0.025(4) 0.012(3) 0.013(3) 0.010(3)
    C2 0.016(3) 0.019(3) 0.025(4) 0.007(3) 0.015(3) 0.006(3)
    O2W 0.031(3) 0.029(3) 0.055(4) 0.001(3) 0.020(3) 0.003(3)
    O4W 0.027(3) 0.071(4) 0.029(3) 0.012(3) 0.015(3) 0.012(3)
    O1W 0.041(3) 0.027(3) 0.048(4) -0.003(3) 0.000(3) 0.011(3)
    O3W 0.032(3) 0.044(4) 0.060(4) 0.007(3) 0.025(3) -0.005(3)
_geom_special_details
;
All e.s.d.'s (except the e.s.d. in the dihedral angle between two l.s. planes)
are estimated using the full covariance matrix. The cell e.s.d.'s are taken
into account individually in the estimation of e.s.d.'s in distances, angles
and torsion angles; correlations between e.s.d.'s in cell parameters are only
used when they are defined by crystal symmetry. An approximate (isotropic)
treatment of cell e.s.d.'s is used for estimating e.s.d.'s involving l.s.
planes.
;
loop_
    _geom_bond_atom_site_label_1
    _geom_bond_atom_site_label_2
    _geom_bond_site_symmetry_2
    _geom_bond_distance
    _geom_bond_publ_flag
    W1 O1 . 1.772(4) ?
    W1 O2 . 1.773(4) ?
    W1 O4 . 1.775(4) ?
    W1 O3 . 1.778(4) ?
    O4 Ni1 . 2.135(4) ?
    O1 Ni2 . 2.121(4) ?
    Ni1 N2 . 2.059(5) ?
    Ni1 N2 2_777 2.059(5) ?
    Ni1 N1 2_777 2.098(5) ?
    Ni1 N1 . 2.098(5) ?
    Ni1 O4 2_777 2.135(4) ?
    Ni2 N3 2_776 2.087(5) ?
    Ni2 N3 . 2.087(5) ?
    Ni2 N4 2_776 2.089(5) ?
    Ni2 N4 . 2.089(5) ?
    Ni2 O1 2_776 2.121(4) ?
    N1 C1 . 1.477(8) ?
    N1 C6 . 1.498(8) ?
    N1 H1C . 0.9300 ?
    N2 C2 . 1.484(7) ?
    N2 C3 . 1.499(8) ?
    N2 H2C . 0.9300 ?
    N4 C10 . 1.478(8) ?
    N4 C11 . 1.486(8) ?
    N4 H4D . 0.9300 ?
    N3 C9 . 1.490(8) ?
    N3 C14 . 1.492(8) ?
    N3 H3A . 0.9300 ?
    C6 C7 . 1.530(9) ?
    C6 C5 . 1.535(10) ?
    C6 C8 . 1.539(9) ?
    C11 C13 . 1.511(10) ?
    C11 C12 . 1.548(10) ?
    C11 H11 . 1.0000 ?
    C5 C3 . 1.536(9) ?
    C5 H5A . 0.9900 ?
    C5 H5B . 0.9900 ?
    C9 C10 2_776 1.526(10) ?
    C9 H9A . 0.9900 ?
    C9 H9B . 0.9900 ?
    C10 C9 2_776 1.526(10) ?
    C10 H10A . 0.9900 ?
    C10 H10B . 0.9900 ?
    C14 C13 . 1.529(10) ?
    C14 C16 . 1.534(9) ?
    C14 C15 . 1.563(9) ?
    C16 H16A . 0.9800 ?
    C16 H16B . 0.9800 ?
    C16 H16C . 0.9800 ?
    C13 H13A . 0.9900 ?
    C13 H13B . 0.9900 ?
    C15 H15A . 0.9800 ?
    C15 H15B . 0.9800 ?
    C15 H15C . 0.9800 ?
    C12 H12A . 0.9800 ?
    C12 H12B . 0.9800 ?
    C12 H12C . 0.9800 ?
    C3 C4 . 1.521(10) ?
    C3 H3 . 1.0000 ?
    C8 H8A . 0.9800 ?
    C8 H8B . 0.9800 ?
    C8 H8C . 0.9800 ?
    C7 H7A . 0.9800 ?
    C7 H7B . 0.9800 ?
    C7 H7C . 0.9800 ?
    C4 H4A . 0.9800 ?
    C4 H4B . 0.9800 ?
    C4 H4C . 0.9800 ?
    C1 C2 2_777 1.498(8) ?
    C1 H1A . 0.9900 ?
    C1 H1B . 0.9900 ?
    C2 C1 2_777 1.498(8) ?
    C2 H2A . 0.9900 ?
    C2 H2B . 0.9900 ?
    O2W H2WA . 0.85(2) ?
    O2W H2WB . 0.86(2) ?
    O4W H4WB . 0.845(19) ?
    O4W H4WA . 0.86(2) ?
    O1W H1WA . 0.86(2) ?
    O1W H1WB . 0.85(2) ?
    O3W H3WA . 0.87(2) ?
    O3W H3WB . 0.863(19) ?
loop_
    _geom_angle_atom_site_label_1
    _geom_angle_atom_site_label_2
    _geom_angle_atom_site_label_3
    _geom_angle_site_symmetry_1
    _geom_angle_site_symmetry_3
    _geom_angle
    _geom_angle_publ_flag
    O1 W1 O2 . . 108.7(2) ?
    O1 W1 O4 . . 110.9(2) ?
    O2 W1 O4 . . 108.7(2) ?
    O1 W1 O3 . . 108.9(2) ?
    O2 W1 O3 . . 109.7(2) ?
    O4 W1 O3 . . 109.9(2) ?
    W1 O4 Ni1 . . 151.1(2) ?
    W1 O1 Ni2 . . 137.9(2) ?
    N2 Ni1 N2 . 2_777 180.0000(10)
                                 ?
    N2 Ni1 N1 . 2_777 85.46(19) ?
    N2 Ni1 N1 2_777 2_777 94.5(2) ?
    N2 Ni1 N1 . . 94.5(2) ?
    N2 Ni1 N1 2_777 . 85.46(19) ?
    N1 Ni1 N1 2_777 . 180.000(3) ?
    N2 Ni1 O4 . . 90.57(18) ?
    N2 Ni1 O4 2_777 . 89.43(18) ?
    N1 Ni1 O4 2_777 . 85.20(18) ?
    N1 Ni1 O4 . . 94.80(18) ?
    N2 Ni1 O4 . 2_777 89.43(18) ?
    N2 Ni1 O4 2_777 2_777 90.57(18) ?
    N1 Ni1 O4 2_777 2_777 94.80(18) ?
    N1 Ni1 O4 . 2_777 85.20(18) ?
    O4 Ni1 O4 . 2_777 180.000(2) ?
    N3 Ni2 N3 2_776 . 180.000(2) ?
    N3 Ni2 N4 2_776 2_776 94.6(2) ?
    N3 Ni2 N4 . 2_776 85.4(2) ?
    N3 Ni2 N4 2_776 . 85.4(2) ?
    N3 Ni2 N4 . . 94.6(2) ?
    N4 Ni2 N4 2_776 . 180.0000(10)
                                 ?
    N3 Ni2 O1 2_776 2_776 86.13(19) ?
    N3 Ni2 O1 . 2_776 93.87(19) ?
    N4 Ni2 O1 2_776 2_776 90.23(18) ?
    N4 Ni2 O1 . 2_776 89.77(18) ?
    N3 Ni2 O1 2_776 . 93.87(19) ?
    N3 Ni2 O1 . . 86.13(19) ?
    N4 Ni2 O1 2_776 . 89.77(18) ?
    N4 Ni2 O1 . . 90.23(18) ?
    O1 Ni2 O1 2_776 . 180.000(2) ?
    C1 N1 C6 . . 116.7(5) ?
    C1 N1 Ni1 . . 104.6(4) ?
    C6 N1 Ni1 . . 122.1(4) ?
    C1 N1 H1C . . 103.7 ?
    C6 N1 H1C . . 103.7 ?
    Ni1 N1 H1C . . 103.7 ?
    C2 N2 C3 . . 113.8(5) ?
    C2 N2 Ni1 . . 105.4(4) ?
    C3 N2 Ni1 . . 115.3(4) ?
    C2 N2 H2C . . 107.3 ?
    C3 N2 H2C . . 107.3 ?
    Ni1 N2 H2C . . 107.3 ?
    C10 N4 C11 . . 115.2(5) ?
    C10 N4 Ni2 . . 104.7(4) ?
    C11 N4 Ni2 . . 114.5(4) ?
    C10 N4 H4D . . 107.3 ?
    C11 N4 H4D . . 107.3 ?
    Ni2 N4 H4D . . 107.3 ?
    C9 N3 C14 . . 116.5(5) ?
    C9 N3 Ni2 . . 104.7(4) ?
    C14 N3 Ni2 . . 121.3(4) ?
    C9 N3 H3A . . 104.1 ?
    C14 N3 H3A . . 104.1 ?
    Ni2 N3 H3A . . 104.1 ?
    N1 C6 C7 . . 110.9(6) ?
    N1 C6 C5 . . 107.7(5) ?
    C7 C6 C5 . . 111.8(6) ?
    N1 C6 C8 . . 110.2(5) ?
    C7 C6 C8 . . 108.9(5) ?
    C5 C6 C8 . . 107.4(6) ?
    N4 C11 C13 . . 109.7(6) ?
    N4 C11 C12 . . 111.8(6) ?
    C13 C11 C12 . . 110.3(6) ?
    N4 C11 H11 . . 108.3 ?
    C13 C11 H11 . . 108.3 ?
    C12 C11 H11 . . 108.3 ?
    C6 C5 C3 . . 119.3(6) ?
    C6 C5 H5A . . 107.5 ?
    C3 C5 H5A . . 107.5 ?
    C6 C5 H5B . . 107.5 ?
    C3 C5 H5B . . 107.5 ?
    H5A C5 H5B . . 107.0 ?
    N3 C9 C10 . 2_776 107.7(5) ?
    N3 C9 H9A . . 110.2 ?
    C10 C9 H9A 2_776 . 110.2 ?
    N3 C9 H9B . . 110.2 ?
    C10 C9 H9B 2_776 . 110.2 ?
    H9A C9 H9B . . 108.5 ?
    N4 C10 C9 . 2_776 108.0(6) ?
    N4 C10 H10A . . 110.1 ?
    C9 C10 H10A 2_776 . 110.1 ?
    N4 C10 H10B . . 110.1 ?
    C9 C10 H10B 2_776 . 110.1 ?
    H10A C10 H10B . . 108.4 ?
    N3 C14 C13 . . 109.8(5) ?
    N3 C14 C16 . . 112.3(6) ?
    C13 C14 C16 . . 110.8(6) ?
    N3 C14 C15 . . 108.7(6) ?
    C13 C14 C15 . . 108.1(6) ?
    C16 C14 C15 . . 106.9(6) ?
    C14 C16 H16A . . 109.5 ?
    C14 C16 H16B . . 109.5 ?
    H16A C16 H16B . . 109.5 ?
    C14 C16 H16C . . 109.5 ?
    H16A C16 H16C . . 109.5 ?
    H16B C16 H16C . . 109.5 ?
    C11 C13 C14 . . 118.9(6) ?
    C11 C13 H13A . . 107.6 ?
    C14 C13 H13A . . 107.6 ?
    C11 C13 H13B . . 107.6 ?
    C14 C13 H13B . . 107.6 ?
    H13A C13 H13B . . 107.0 ?
    C14 C15 H15A . . 109.5 ?
    C14 C15 H15B . . 109.5 ?
    H15A C15 H15B . . 109.5 ?
    C14 C15 H15C . . 109.5 ?
    H15A C15 H15C . . 109.5 ?
    H15B C15 H15C . . 109.5 ?
    C11 C12 H12A . . 109.5 ?
    C11 C12 H12B . . 109.5 ?
    H12A C12 H12B . . 109.5 ?
    C11 C12 H12C . . 109.5 ?
    H12A C12 H12C . . 109.5 ?
    H12B C12 H12C . . 109.5 ?
    N2 C3 C4 . . 112.5(6) ?
    N2 C3 C5 . . 109.4(5) ?
    C4 C3 C5 . . 110.3(6) ?
    N2 C3 H3 . . 108.2 ?
    C4 C3 H3 . . 108.2 ?
    C5 C3 H3 . . 108.2 ?
    C6 C8 H8A . . 109.5 ?
    C6 C8 H8B . . 109.5 ?
    H8A C8 H8B . . 109.5 ?
    C6 C8 H8C . . 109.5 ?
    H8A C8 H8C . . 109.5 ?
    H8B C8 H8C . . 109.5 ?
    C6 C7 H7A . . 109.5 ?
    C6 C7 H7B . . 109.5 ?
    H7A C7 H7B . . 109.5 ?
    C6 C7 H7C . . 109.5 ?
    H7A C7 H7C . . 109.5 ?
    H7B C7 H7C . . 109.5 ?
    C3 C4 H4A . . 109.5 ?
    C3 C4 H4B . . 109.5 ?
    H4A C4 H4B . . 109.5 ?
    C3 C4 H4C . . 109.5 ?
    H4A C4 H4C . . 109.5 ?
    H4B C4 H4C . . 109.5 ?
    N1 C1 C2 . 2_777 109.7(5) ?
    N1 C1 H1A . . 109.7 ?
    C2 C1 H1A 2_777 . 109.7 ?
    N1 C1 H1B . . 109.7 ?
    C2 C1 H1B 2_777 . 109.7 ?
    H1A C1 H1B . . 108.2 ?
    N2 C2 C1 . 2_777 108.5(5) ?
    N2 C2 H2A . . 110.0 ?
    C1 C2 H2A 2_777 . 110.0 ?
    N2 C2 H2B . . 110.0 ?
    C1 C2 H2B 2_777 . 110.0 ?
    H2A C2 H2B . . 108.4 ?
    H2WA O2W H2WB . . 109(3) ?
    H4WB O4W H4WA . . 109(3) ?
    H3WA O3W H3WB . . 107(3) ?
loop_
    _geom_torsion_atom_site_label_1
    _geom_torsion_atom_site_label_2
    _geom_torsion_atom_site_label_3
    _geom_torsion_atom_site_label_4
    _geom_torsion_site_symmetry_1
    _geom_torsion_site_symmetry_2
    _geom_torsion_site_symmetry_3
    _geom_torsion_site_symmetry_4
    _geom_torsion
    _geom_torsion_publ_flag
    O1 W1 O4 Ni1 . . . . -113.9(5) ?
    O2 W1 O4 Ni1 . . . . 5.5(6) ?
    O3 W1 O4 Ni1 . . . . 125.6(5) ?
    O2 W1 O1 Ni2 . . . . 73.4(4) ?
    O4 W1 O1 Ni2 . . . . -167.2(3) ?
    O3 W1 O1 Ni2 . . . . -46.1(4) ?
    W1 O4 Ni1 N2 . . . . 87.9(5) ?
    W1 O4 Ni1 N2 . . . 2_777 -92.1(5) ?
    W1 O4 Ni1 N1 . . . 2_777 2.5(5) ?
    W1 O4 Ni1 N1 . . . . -177.5(5) ?
    W1 O1 Ni2 N3 . . . 2_776 117.7(4) ?
    W1 O1 Ni2 N3 . . . . -62.3(4) ?
    W1 O1 Ni2 N4 . . . 2_776 -147.8(4) ?
    W1 O1 Ni2 N4 . . . . 32.2(4) ?
    N2 Ni1 N1 C1 . . . . 167.3(4) ?
    N2 Ni1 N1 C1 2_777 . . . -12.7(4) ?
    O4 Ni1 N1 C1 . . . . 76.4(4) ?
    O4 Ni1 N1 C1 2_777 . . . -103.6(4) ?
    N2 Ni1 N1 C6 . . . . 32.0(5) ?
    N2 Ni1 N1 C6 2_777 . . . -148.0(5) ?
    O4 Ni1 N1 C6 . . . . -58.9(5) ?
    O4 Ni1 N1 C6 2_777 . . . 121.1(5) ?
    N1 Ni1 N2 C2 2_777 . . . 16.8(4) ?
    N1 Ni1 N2 C2 . . . . -163.2(4) ?
    O4 Ni1 N2 C2 . . . . -68.4(4) ?
    O4 Ni1 N2 C2 2_777 . . . 111.6(4) ?
    N1 Ni1 N2 C3 2_777 . . . 143.2(5) ?
    N1 Ni1 N2 C3 . . . . -36.8(5) ?
    O4 Ni1 N2 C3 . . . . 58.0(4) ?
    O4 Ni1 N2 C3 2_777 . . . -122.0(4) ?
    N3 Ni2 N4 C10 2_776 . . . 16.1(4) ?
    N3 Ni2 N4 C10 . . . . -163.9(4) ?
    O1 Ni2 N4 C10 2_776 . . . -70.1(4) ?
    O1 Ni2 N4 C10 . . . . 109.9(4) ?
    N3 Ni2 N4 C11 2_776 . . . 143.2(5) ?
    N3 Ni2 N4 C11 . . . . -36.8(5) ?
    O1 Ni2 N4 C11 2_776 . . . 57.1(4) ?
    O1 Ni2 N4 C11 . . . . -122.9(4) ?
    N4 Ni2 N3 C9 2_776 . . . -15.4(4) ?
    N4 Ni2 N3 C9 . . . . 164.6(4) ?
    O1 Ni2 N3 C9 2_776 . . . 74.5(4) ?
    O1 Ni2 N3 C9 . . . . -105.5(4) ?
    N4 Ni2 N3 C14 2_776 . . . -149.8(5) ?
    N4 Ni2 N3 C14 . . . . 30.2(5) ?
    O1 Ni2 N3 C14 2_776 . . . -59.9(5) ?
    O1 Ni2 N3 C14 . . . . 120.1(5) ?
    C1 N1 C6 C7 . . . . -53.1(7) ?
    Ni1 N1 C6 C7 . . . . 77.3(6) ?
    C1 N1 C6 C5 . . . . -175.7(5) ?
    Ni1 N1 C6 C5 . . . . -45.2(7) ?
    C1 N1 C6 C8 . . . . 67.5(7) ?
    Ni1 N1 C6 C8 . . . . -162.1(5) ?
    C10 N4 C11 C13 . . . . -178.8(5) ?
    Ni2 N4 C11 C13 . . . . 59.7(6) ?
    C10 N4 C11 C12 . . . . -56.2(8) ?
    Ni2 N4 C11 C12 . . . . -177.7(5) ?
    N1 C6 C5 C3 . . . . 67.8(7) ?
    C7 C6 C5 C3 . . . . -54.3(8) ?
    C8 C6 C5 C3 . . . . -173.6(6) ?
    C14 N3 C9 C10 . . . 2_776 -179.4(5) ?
    Ni2 N3 C9 C10 . . . 2_776 43.7(6) ?
    C11 N4 C10 C9 . . . 2_776 -171.2(5) ?
    Ni2 N4 C10 C9 . . . 2_776 -44.5(6) ?
    C9 N3 C14 C13 . . . . -172.9(5) ?
    Ni2 N3 C14 C13 . . . . -43.5(7) ?
    C9 N3 C14 C16 . . . . -49.2(8) ?
    Ni2 N3 C14 C16 . . . . 80.2(7) ?
    C9 N3 C14 C15 . . . . 69.0(7) ?
    Ni2 N3 C14 C15 . . . . -161.6(5) ?
    N4 C11 C13 C14 . . . . -78.2(8) ?
    C12 C11 C13 C14 . . . . 158.4(6) ?
    N3 C14 C13 C11 . . . . 66.9(8) ?
    C16 C14 C13 C11 . . . . -57.8(8) ?
    C15 C14 C13 C11 . . . . -174.6(6) ?
    C2 N2 C3 C4 . . . . -56.5(8) ?
    Ni1 N2 C3 C4 . . . . -178.5(5) ?
    C2 N2 C3 C5 . . . . -179.3(5) ?
    Ni1 N2 C3 C5 . . . . 58.7(7) ?
    C6 C5 C3 N2 . . . . -77.9(8) ?
    C6 C5 C3 C4 . . . . 157.9(6) ?
    C6 N1 C1 C2 . . . 2_777 178.6(5) ?
    Ni1 N1 C1 C2 . . . 2_777 40.5(6) ?
    C3 N2 C2 C1 . . . 2_777 -170.8(6) ?
    Ni1 N2 C2 C1 . . . 2_777 -43.5(6) ?
loop_
    _geom_hbond_atom_site_label_D
    _geom_hbond_atom_site_label_H
    _geom_hbond_atom_site_label_A
    _geom_hbond_site_symmetry_A
    _geom_hbond_distance_DH
    _geom_hbond_distance_HA
    _geom_hbond_distance_DA
    _geom_hbond_angle_DHA
    N1 H1C O2 2_777 0.93 2.32 3.253(7) 179.7
    N2 H2C O4W 2_777 0.93 2.21 3.040(8) 149.0
    O4W H4WB O3W . 0.845(19) 2.12(5) 2.720(8) 128(6)
    O4W H4WA O3 . 0.86(2) 2.05(3) 2.900(7) 168(6)
    O2W H2WA O1W 2_666 0.85(2) 1.94(2) 2.790(8) 175(7)
    O3W H3WA O2 1_455 0.87(2) 2.01(5) 2.784(7) 148(8)
    O1W H1WA O2 . 0.86(2) 1.95(2) 2.801(7) 172(8)
    O2W H2WB O3 . 0.86(2) 1.99(3) 2.811(7) 160(8)
    O3W H3WB O2W . 0.863(19) 2.08(4) 2.834(8) 145(6)
    O1W H1WB O2W . 0.85(2) 2.10(4) 2.895(9) 157(7)
    C16 H16A O1 2_776 0.98 2.40 3.241(9) 143.8
_iucr_refine_instructions_details
;
TITL L612303m in P-1
CELL 0.71073   8.8402  11.7653  13.9311 107.163 102.529 104.984
ZERR   2.00   0.0014   0.0018   0.0021   0.002   0.003   0.003
LATT 1
SFAC C  H  N  O  Ni W
UNIT 32 88 8 16 2 2
L.S. 8
ACTA
BOND $H
FMAP 2
PLAN -10
omit -3 0 10
omit -2 0 7
omit -2 0 6
omit 1 -9 2
omit -4 -1 12
omit 3 -1 2
omit -1 0 3
SIZE 0.31 0.11 0.02
CONF
HTAB
DFIX  0.86  0.02 O1W H1WA O1W H1WB O2W H2WA O2W H2WB
DFIX  0.86  0.02 O3W H3WA O3W H3WB O4W H4WA O4W H4WB
DFIX 1.39 0.01  H1WA H1WB  H2WA H2WB  H3WA H3WB   H4WA H4WB
DFIX  2.42 0.01 H3WB H4WB
HTAB N1 O2_$1
HTAB N2 O4W_$1
HTAB O4W O3W
HTAB O4W O3
HTAB O2W O1W_$2
HTAB O3W O2_$3
HTAB O1W O2
HTAB O2W O3
HTAB O3W O2W
HTAB O1W O2W
HTAB C16 O1_$4
eqiv $1 -x+2, -y+2, -z+2
eqiv $2 -x+1, -y+1, -z+1
eqiv $3 x-1, y, z
EQIV  $4  2-x,2-y,1-z
TEMP -100
WGHT    0.049800
FVAR       0.39921
W1    6    0.864320    0.904964    0.701816    11.00000    0.01641    0.01438 =
         0.01496    0.00725    0.00913    0.00471
O4    4    0.908467    0.984374    0.839920    11.00000    0.02099    0.01892 =
         0.01728    0.00735    0.00745    0.00702
O1    4    0.989951    0.998768    0.650455    11.00000    0.01439    0.02305 =
         0.02094    0.00996    0.00671    0.00059
O3    4    0.653455    0.871894    0.634165    11.00000    0.01461    0.02752 =
         0.02172    0.00437    0.00701    0.00336
O2    4    0.904913    0.761123    0.680557    11.00000    0.02949    0.01754 =
         0.03371    0.01089    0.01005    0.01194
NI1   5    1.000000    1.000000    1.000000    10.50000    0.01543    0.01365 =
         0.01419    0.00699    0.00915    0.00602
NI2   5    1.000000    1.000000    0.500000    10.50000    0.01609    0.01274 =
         0.01607    0.00773    0.00924    0.00383
N1    3    0.942734    1.162206    1.065312    11.00000    0.02676    0.01613 =
         0.01933    0.01247    0.01641    0.01072
AFIX  13
H1C   2    0.985982    1.184228    1.138010    11.00000   -1.20000
AFIX   0
N2    3    1.235063    1.100003    1.009703    11.00000    0.02002    0.01640 =
         0.01688    0.01118    0.00866    0.00755
AFIX  13
H2C   2    1.302796    1.122654    1.078454    11.00000   -1.20000
AFIX   0
N4    3    0.742594    0.921165    0.438631    11.00000    0.01854    0.02117 =
         0.01773    0.00954    0.00820    0.00621
AFIX  13
H4D   2    0.704286    0.904806    0.492017    11.00000   -1.20000
AFIX   0
N3    3    1.034271    0.825730    0.473287    11.00000    0.02255    0.02063 =
         0.02147    0.01180    0.01022    0.00978
AFIX  13
H3A   2    1.025849    0.808829    0.533433    11.00000   -1.20000
AFIX   0
C6    1    1.012733    1.282817    1.049031    11.00000    0.03939    0.01550 =
         0.02075    0.00974    0.01697    0.01569
C11   1    0.678265    0.799712    0.345756    11.00000    0.02040    0.03083 =
         0.02912    0.00780    0.00740   -0.00101
AFIX  13
H11   2    0.722630    0.814778    0.288680    11.00000   -1.20000
AFIX   0
C5    1    1.197861    1.308398    1.066957    11.00000    0.03624    0.01638 =
         0.03221    0.00995    0.02170    0.00799
AFIX  23
H5A   2    1.246647    1.308413    1.137996    11.00000   -1.20000
H5B   2    1.247745    1.395263    1.069391    11.00000   -1.20000
AFIX   0
C9    1    1.212519    0.854063    0.483271    11.00000    0.02434    0.03806 =
         0.03043    0.01688    0.01349    0.02029
AFIX  23
H9A   2    1.232118    0.865202    0.418764    11.00000   -1.20000
H9B   2    1.247394    0.783328    0.492182    11.00000   -1.20000
AFIX   0
C10   1    0.689605    1.024224    0.420033    11.00000    0.02556    0.03158 =
         0.04492    0.02346    0.01896    0.01452
AFIX  23
H10A  2    0.569840    1.003648    0.409484    11.00000   -1.20000
H10B  2    0.710871    1.034945    0.355771    11.00000   -1.20000
AFIX   0
C14   1    0.915923    0.708623    0.383554    11.00000    0.04213    0.01526 =
         0.02450    0.00660    0.01961    0.00660
C16   1    0.946393    0.700085    0.277784    11.00000    0.04687    0.02932 =
         0.02833    0.00487    0.01809    0.00976
AFIX 137
H16A  2    0.944626    0.777300    0.264875    11.00000   -1.50000
H16B  2    0.859739    0.626339    0.220358    11.00000   -1.50000
H16C  2    1.054281    0.691163    0.280540    11.00000   -1.50000
AFIX   0
C13   1    0.738630    0.702339    0.376305    11.00000    0.04217    0.01256 =
         0.02853    0.00421    0.01196   -0.00413
AFIX  23
H13A  2    0.664047    0.617515    0.324456    11.00000   -1.20000
H13B  2    0.725221    0.707780    0.446076    11.00000   -1.20000
AFIX   0
C15   1    0.939706    0.590469    0.405514    11.00000    0.05897    0.01835 =
         0.04625    0.01007    0.02365    0.01275
AFIX 137
H15A  2    0.862726    0.512905    0.346922    11.00000   -1.50000
H15B  2    0.917970    0.591058    0.471681    11.00000   -1.50000
H15C  2    1.053330    0.593384    0.411705    11.00000   -1.50000
AFIX   0
C12   1    0.487316    0.749583    0.301745    11.00000    0.03804    0.03201 =
         0.04492    0.00390    0.00081    0.00230
AFIX 137
H12A  2    0.441631    0.734429    0.356776    11.00000   -1.50000
H12B  2    0.449484    0.670103    0.240320    11.00000   -1.50000
H12C  2    0.449939    0.812479    0.280276    11.00000   -1.50000
AFIX   0
C3    1    1.253100    1.219524    0.988086    11.00000    0.02821    0.01743 =
         0.04132    0.01485    0.02365    0.00890
AFIX  13
H3    2    1.178486    1.196906    0.915023    11.00000   -1.20000
AFIX   0
C8    1    0.995891    1.394560    1.132155    11.00000    0.04405    0.01889 =
         0.03221    0.01147    0.02145    0.01732
AFIX 137
H8A   2    0.878670    1.381268    1.122684    11.00000   -1.50000
H8B   2    1.047695    1.473565    1.123344    11.00000   -1.50000
H8C   2    1.050585    1.399994    1.203362    11.00000   -1.50000
AFIX   0
C7    1    0.923140    1.273498    0.938388    11.00000    0.04365    0.03243 =
         0.02730    0.02019    0.01576    0.02108
AFIX 137
H7A   2    0.917888    1.195034    0.885374    11.00000   -1.50000
H7B   2    0.983243    1.346419    0.924644    11.00000   -1.50000
H7C   2    0.810901    1.273072    0.934276    11.00000   -1.50000
AFIX   0
C4    1    1.428599    1.286474    0.993735    11.00000    0.03943    0.02936 =
         0.09844    0.03239    0.04093    0.00791
AFIX 137
H4A   2    1.500726    1.321950    1.067437    11.00000   -1.50000
H4B   2    1.430441    1.354963    0.967050    11.00000   -1.50000
H4C   2    1.467737    1.225656    0.950358    11.00000   -1.50000
AFIX   0
C1    1    0.762346    1.114576    1.044162    11.00000    0.02405    0.02072 =
         0.02536    0.00963    0.01347    0.01174
AFIX  23
H1A   2    0.704662    1.100868    0.970161    11.00000   -1.20000
H1B   2    0.730134    1.178015    1.091938    11.00000   -1.20000
AFIX   0
C2    1    1.287192    1.007593    0.938356    11.00000    0.01552    0.01891 =
         0.02521    0.00609    0.01483    0.00654
AFIX  23
H2A   2    1.408370    1.040746    0.953878    11.00000   -1.20000
H2B   2    1.233618    0.993550    0.863603    11.00000   -1.20000
AFIX   0
O2W   4    0.398818    0.638760    0.571987    11.00000    0.03125    0.02888 =
         0.05471    0.00263    0.02038    0.00122
H2WA  2    0.388692    0.589479    0.510498    11.00000   -1.20000
H2WB  2    0.457739    0.714150    0.582344    11.00000   -1.20000
O4W   4    0.520032    0.916583    0.808947    11.00000    0.02704    0.07139 =
         0.02917    0.01203    0.01524    0.01196
H4WB  2    0.460954    0.841877    0.797363    11.00000   -1.20000
H4WA  2    0.564284    0.915397    0.759430    11.00000   -1.20000
O1W   4    0.650114    0.532608    0.629051    11.00000    0.04076    0.02706 =
         0.04754    0.01078   -0.00018   -0.00254
H1WA  2    0.729434    0.599001    0.638936    11.00000   -1.20000
H1WB  2    0.559927    0.547033    0.616938    11.00000   -1.20000
O3W   4    0.214979    0.740113    0.695553    11.00000    0.03152    0.04390 =
         0.05977   -0.00518    0.02481    0.00722
H3WA  2    0.108689    0.714319    0.681476    11.00000   -1.20000
H3WB  2    0.234091    0.706237    0.637538    11.00000   -1.20000
HKLF 4
REM  L612303m in P-1
REM R1 =  0.0382 for   4330 Fo > 4sig(Fo)  and  0.0557 for all   5397 data
REM    304 parameters refined using     13 restraints
END
WGHT      0.0498      0.0000
REM Highest difference peak  2.327,  deepest hole -1.484,  1-sigma level  0.214
Q1    1   0.9212  0.9217  0.7770  11.00000  0.05    2.33
Q2    1   0.8093  0.8814  0.6284  11.00000  0.05    2.31
Q3    1   0.7402  0.8623  0.6892  11.00000  0.05    2.02
Q4    1   0.9582  0.9355  0.6922  11.00000  0.05    1.95
Q5    1   1.4028  1.2799  0.8944  11.00000  0.05    1.57
Q6    1   0.6817  0.4787 -0.0038  11.00000  0.05    0.98
Q7    1   0.8891  0.9351  1.0121  11.00000  0.05    0.97
Q8    1   0.8837  0.8485  0.6991  11.00000  0.05    0.91
Q9    1   0.9283  0.9845  0.9228  11.00000  0.05    0.85
Q10   1   1.0563  0.9995  0.5674  11.00000  0.05    0.83
;
data_global
_journal_date_recd_electronic     2012-07-27
_journal_date_accepted     2012-08-03
_journal_name_full     'Acta Crystallographica, Section E'
_journal_year     2012
_journal_volume     68
_journal_issue      9
_journal_page_first     m1173
_journal_page_last     m1173
_journal_paper_category     QM
_journal_paper_doi     10.1107/S1600536812034538
_journal_coeditor_code     PV2574
_publ_contact_author_name     'Ou, Guang-Chuan'
_publ_contact_author_address
;
     Department of Biology and Chemistry
     Hunan University of Science and Engineering
     Yongzhou Hunan 425100
     People's Republic of China
;
_publ_contact_author_email     'ouguangchuan@yahoo.com.cn'
_publ_contact_author_fax     '0086-746-6381164'
_publ_contact_author_phone     '0086-746-6381164'
_publ_section_title
;\
<i>catena</i>-Poly[[[(5,5,7,12,12,14-hexamethyl-1,4,8,11-\
tetraazacyclotetradecane-\k^4^<i>N</i>)nickel(II)]-\m-oxido-\
[dioxidotungstate(VI)]-\m-oxido] tetrahydrate]
;
loop_
    _publ_author_name
    _publ_author_address
    'Ou, Guang-Chuan'
;
Department of Biology and Chemistry
Hunan University of Science and Engineering
Yongzhou Hunan 425100
People's Republic of China
;
    'Yuan, Xian-You'
;
Department of Biology and Chemistry
Hunan University of Science and Engineering
Yongzhou Hunan 425100
People's Republic of China
;
    'Li, Zhi-Zhang'
;
Department of Biology and Chemistry
Hunan University of Science and Engineering
Yongzhou Hunan 425100
People's Republic of China
;
