# Supplementary material for: catena-Poly[[[(5,5,7,12,12,14-hexa­methyl-1,4,8,11-tetra­aza­cyclo­tetra­decane-κ4 N)nickel(II)]-μ-oxido-[dioxidotungstate(VI)]-μ-oxido] tetra­hydrate]
Source: Acta Crystallogr Sect E Struct Rep Online. 2012 Aug 11;68(Pt 9):m1173. doi: 10.1107/S1600536812034538 (PMC3435596; doi:10.1107/S1600536812034538)
Supplement: Supplementary file 2 [file e-68-m1173-Isup2.hkl]

# 
# h,k,l, Fc-squared, Fo-squared, sigma(Fo-squared) and status flag 
# 
data_I
_shelx_title ' L612303m in P-1' 
_shelx_refln_list_code          4 
_shelx_F_calc_maximum      240.91 
_exptl_crystal_F_000       668.00 
_reflns_d_resolution_high  0.7791 
 
loop_ 
 _symmetry_equiv_pos_as_xyz 
 'x, y, z' 
 '-x, -y, -z' 
 
_cell_length_a     8.8402 
_cell_length_b    11.7653 
_cell_length_c    13.9311 
_cell_angle_alpha 107.163 
_cell_angle_beta  102.529 
_cell_angle_gamma 104.984 
 
_shelx_F_squared_multiplier     1.000 
 
loop_ 
 _refln_index_h 
 _refln_index_k 
 _refln_index_l 
 _refln_F_squared_calc 
 _refln_F_squared_meas 
 _refln_F_squared_sigma 
 _refln_observed_status 
   1   0   0    43049.70    41162.17    928.36 o 
   2   0   0     1850.97     1800.52     56.82 o 
   3   0   0      183.09       67.22     31.22 o 
   4   0   0      398.64      289.88     87.03 o 
   5   0   0      168.48       94.35     67.49 o 
   6   0   0     2233.68     2068.46    107.38 o 
   7   0   0     6060.52     5996.76    214.47 o 
   8   0   0     6184.70     6071.53    213.17 o 
   9   0   0     1108.53      907.09    174.63 o 
 -10   1   0      102.83      295.11    191.07 o 
  -9   1   0     3933.41     3911.93    273.96 o 
  -8   1   0     7263.10     7024.60    225.65 o 
  -7   1   0     4500.28     4410.46    161.78 o 
  -6   1   0       19.34       32.38     46.55 o 
  -5   1   0     5190.48     4996.69    144.12 o 
  -4   1   0      133.50       58.94     32.97 o 
  -3   1   0        8.53      -10.37     18.83 o 
  -2   1   0     4300.40     4437.44     94.31 o 
  -1   1   0    53429.05    54465.53   1205.40 o 
   0   1   0    58036.89    62203.71   1005.77 o 
   1   1   0      876.04      951.39     59.42 o 
   2   1   0     3203.13     3020.53     82.02 o 
   3   1   0     4649.49     3761.96    563.45 o 
   4   1   0      336.47      193.26    137.36 o 
   5   1   0     1134.90      933.51    118.47 o 
   9   1   0        9.67      -25.79    157.50 o 
 -10   2   0     1520.70     1214.50    215.04 o 
  -9   2   0     6232.37     6259.85    330.25 o 
  -8   2   0     5799.34     5985.14    303.08 o 
  -7   2   0     1123.06     1222.30    118.34 o 
  -6   2   0      987.95     1012.97     77.55 o 
  -5   2   0     7698.83     7235.41    174.58 o 
  -4   2   0     2237.27     2280.56    111.00 o 
  -3   2   0     9028.66     9128.17    241.86 o 
  -2   2   0    10929.66    12384.85    219.57 o 
  -1   2   0    23146.55    27589.24    820.06 o 
   0   2   0     1825.04     1943.83     84.66 o 
   1   2   0     1288.77     1218.02     62.62 o 
   2   2   0     2060.15     2215.02    127.76 o 
   3   2   0      670.28      615.30     53.40 o 
   4   2   0      722.42      436.31    141.97 o 
   5   2   0     9515.40     8991.19    228.24 o 
   6   2   0    15268.67    14771.26    463.77 o 
   7   2   0     6548.17     6178.44    253.35 o 
   8   2   0      320.84      498.60    156.12 o 
   9   2   0      877.63     1321.29    244.22 o 
 -10   3   0     4917.35     4997.16    322.78 o 
  -9   3   0     6085.64     5779.89    318.95 o 
  -8   3   0     1156.19      990.67    163.96 o 
  -7   3   0      101.49        5.96     84.58 o 
  -6   3   0     3946.06     3701.18    123.75 o 
  -5   3   0     1478.01     1335.41     69.76 o 
  -4   3   0     1175.33     1139.56     56.13 o 
  -3   3   0    14711.26    15038.61    270.27 o 
  -2   3   0    37173.93    41763.27   1348.93 o 
  -1   3   0    23591.78    28228.01    383.86 o 
   0   3   0     2855.66     3191.38     71.89 o 
   1   3   0     3407.29     3385.45    135.44 o 
   2   3   0     1725.74     1750.43    125.50 o 
   3   3   0       20.57      -52.02     54.90 o 
   4   3   0     7007.72     7118.98    260.19 o 
   5   3   0    11955.21    12017.51    287.34 o 
   6   3   0     5294.93     5243.43    182.40 o 
   7   3   0     1215.52     1190.34    193.08 o 
   8   3   0      192.08      381.01    169.99 o 
   9   3   0     1736.75     2178.69    260.41 o 
 -11   4   0     3082.62     3374.61    303.33 o 
 -10   4   0     5683.83     5740.67    344.80 o 
  -9   4   0     3333.66     3236.69    243.28 o 
  -8   4   0        7.06      -99.33    100.21 o 
  -7   4   0     1345.90     1420.69    148.02 o 
  -6   4   0     2089.30     1896.38    150.78 o 
  -5   4   0      208.18      156.28     46.72 o 
  -4   4   0     7346.63     7106.20    155.19 o 
  -3   4   0    24747.77    26427.46    653.24 o 
  -2   4   0    30920.53    33841.17   2010.86 o 
  -1   4   0     7506.92     8870.71    151.83 o 
   0   4   0      283.53      199.62     33.52 o 
   1   4   0     3895.32     4034.75    130.17 o 
   2   4   0     1174.94     1183.56    122.67 o 
   3   4   0     2938.12     2896.84    187.99 o 
   4   4   0    12433.25    12092.70    276.96 o 
   5   4   0     3905.23     4039.41    157.44 o 
   6   4   0     1726.56     1666.85    183.04 o 
   7   4   0       38.78       82.45    137.67 o 
   8   4   0     1612.49     2021.00    263.67 o 
 -11   5   0     3445.80     3422.11    306.65 o 
 -10   5   0     3740.72     3872.21    288.45 o 
  -9   5   0      290.38       84.90    129.39 o 
  -8   5   0      938.79     1097.91    166.47 o 
  -7   5   0     1853.32     1715.10    153.48 o 
  -6   5   0       21.00      -29.30     68.21 o 
  -5   5   0     5703.97     5742.49    244.72 o 
  -4   5   0    17513.33    17908.10    509.52 o 
  -3   5   0    39050.66    44155.20   1827.70 o 
  -2   5   0    12434.84    14405.58    228.55 o 
  -1   5   0     1080.30     1207.02     74.63 o 
   0   5   0     6001.88     6569.94    136.86 o 
   1   5   0     1414.63     1561.60     69.24 o 
   2   5   0     2267.70     2138.62    154.17 o 
   3   5   0     9895.20     9938.98    386.22 o 
   4   5   0     9236.76     8595.97    370.34 o 
   5   5   0     2322.89     2352.63    216.98 o 
   6   5   0       60.37       87.60    122.92 o 
   7   5   0      286.54      145.14    161.77 o 
   8   5   0     1315.70     1267.46    241.46 o 
 -11   6   0     2552.91     2290.51    268.19 o 
 -10   6   0      803.10      791.76    195.71 o 
  -9   6   0      454.09      551.81    160.26 o 
  -8   6   0     3800.27     3575.66    231.10 o 
  -7   6   0      894.04      838.82    134.78 o 
  -6   6   0     1171.98     1079.78    140.56 o 
  -5   6   0    13878.65    14265.11    457.00 o 
  -4   6   0    13015.45    13398.36    424.49 o 
  -3   6   0    10719.62    11565.52    345.42 o 
  -2   6   0     1534.43     1563.83     75.87 o 
  -1   6   0     3235.65     3451.31     97.61 o 
   0   6   0     3201.20     3252.99     99.16 o 
   1   6   0      724.90      643.02     73.28 o 
   2   6   0     4566.07     4661.44    180.81 o 
   3   6   0    19273.51    19215.58    623.53 o 
   4   6   0     5527.20     5370.20    301.13 o 
   5   6   0      482.02      313.93    148.71 o 
   6   6   0      224.68      202.30    150.41 o 
   7   6   0      758.46      753.61    214.22 o 
 -10   7   0        2.91      -16.94    151.41 o 
  -9   7   0     1191.95     1196.24    197.34 o 
  -8   7   0     2456.83     2534.66    211.09 o 
  -7   7   0        1.13       10.67     98.26 o 
  -6   7   0     5637.98     5709.42    278.67 o 
  -5   7   0    12352.74    12853.02    437.48 o 
  -4   7   0     8043.74     4723.14    226.77 o 
  -3   7   0     1313.65     1269.85     66.87 o 
  -2   7   0     1123.21     1095.06     64.67 o 
  -1   7   0      669.06      569.66    129.61 o 
   0   7   0      317.42      206.05     48.66 o 
   1   7   0     6383.96     6915.86    602.32 o 
   2   7   0    13678.88    14403.33    368.32 o 
   3   7   0    11376.04    11881.36    468.73 o 
   4   7   0     2563.84     2564.91    237.82 o 
   5   7   0      101.22       43.36    145.83 o 
   6   7   0     1322.20     1507.47    244.41 o 
   7   7   0      467.55      344.11    222.13 o 
 -10   8   0      364.31      310.29    175.13 o 
  -9   8   0      948.95      930.75    183.04 o 
  -8   8   0       47.46       84.08    113.95 o 
  -7   8   0     1641.53     1449.18    170.99 o 
  -6   8   0     8231.48     7921.43    340.91 o 
  -4   8   0     1480.72     1515.48    104.93 o 
  -3   8   0       70.74       63.32     43.54 o 
  -2   8   0     3446.61     3831.40    117.87 o 
  -1   8   0     2154.29     2368.83     97.54 o 
   0   8   0     2561.34     2531.03    106.11 o 
   1   8   0    10357.26    10775.56    325.70 o 
   2   8   0     9453.38     9742.26    300.06 o 
   3   8   0     2339.93     2528.45    223.64 o 
   4   8   0        2.69       14.18    147.15 o 
   5   8   0     1135.60     1147.17    230.22 o 
   6   8   0      682.08      424.68    214.66 o 
 -10   9   0     1089.21     1224.60    231.23 o 
  -9   9   0      150.97       32.57    147.46 o 
  -8   9   0     1070.09      862.79    169.48 o 
  -7   9   0     5167.25     5111.36    286.45 o 
  -5   9   0      975.65     1118.55    159.00 o 
  -4   9   0       29.65       28.17     69.71 o 
  -3   9   0     1507.90     1699.75    114.56 o 
  -2   9   0     4158.90     4284.48    134.25 o 
  -1   9   0      307.31      274.79     66.36 o 
   0   9   0     5140.05     5322.85    215.01 o 
   1   9   0    10454.26    10630.29    314.50 o 
   2   9   0     3027.80     3112.67    178.31 o 
   3   9   0       35.86     -105.35    146.45 o 
   4   9   0     1130.33     1263.00    242.15 o 
   5   9   0      691.50      797.66    235.81 o 
 -10  10   0      721.07      757.50    207.01 o 
  -9  10   0       61.06      -45.18    138.23 o 
  -8  10   0     3086.46     2828.07    242.33 o 
  -7  10   0     7591.57     6845.47    559.59 o 
  -5  10   0      300.09      135.06     88.96 o 
  -4  10   0      133.38      160.00     94.50 o 
  -3  10   0      539.07      555.96    174.22 o 
  -2  10   0       10.61       23.94     78.88 o 
  -1  10   0     4684.25     5028.04    271.89 o 
   0  10   0    11507.73    11591.73    330.36 o 
   1  10   0     7072.42     6884.71    259.67 o 
   2  10   0      358.08      213.60    152.92 o 
   3  10   0      336.62      197.85    185.42 o 
   4  10   0      869.89      684.15    229.22 o 
  -9  11   0     1024.41     1017.15    214.47 o 
  -8  11   0     4416.77     4641.31    318.51 o 
  -7  11   0     5505.46     5697.75    331.56 o 
  -6  11   0     1116.00      934.79    515.29 o 
  -5  11   0      181.84      163.51    198.13 o 
  -4  11   0     1111.57     1250.59    138.67 o 
  -3  11   0       90.95      -28.29     95.35 o 
  -2  11   0     1555.96     1561.81    220.50 o 
  -1  11   0     7806.63     8245.08    312.46 o 
   0  11   0     8000.16     8051.30    278.81 o 
   1  11   0      957.81      914.41    152.17 o 
   2  11   0        9.11       82.77    181.22 o 
   3  11   0     1024.46     1315.83    267.12 o 
  -8  12   0     3446.29     3716.59    297.24 o 
  -7  12   0     1208.43     1472.64    229.35 o 
  -6  12   0      154.49      165.59    152.16 o 
  -5  12   0     1916.25     1908.33    162.48 o 
  -4  12   0      707.65      702.12    259.12 o 
  -3  12   0       56.73     -148.84    148.84 o 
  -2  12   0     4408.45     3957.61    292.78 o 
  -1  12   0     5784.75     6341.30    374.11 o 
   0  12   0     2663.30     2619.65    186.44 o 
   1  12   0      408.07      230.21    148.15 o 
   2  12   0      455.90      405.42    224.95 o 
  -7  13   0       14.54      102.22    192.26 o 
  -6  13   0     1035.82     1403.12    259.21 o 
  -4  13   0        3.87     -147.90    186.93 o 
  -3  13   0     1879.07     1783.50    270.63 o 
  -2  13   0     5060.91     4981.47    350.83 o 
  -1  13   0     3838.01     3937.28    321.84 o 
   0  13   0      842.58      983.21    279.42 o 
  -2  14   0     4270.58     3987.73    357.92 o 
   1 -14   1     2371.84     2736.33    339.16 o 
   6 -14   1       91.39      201.49    229.60 o 
  -1 -13   1     2216.74     2331.73    275.03 o 
   0 -13   1     2714.31     3049.70    317.70 o 
   1 -13   1      519.37      169.48    200.80 o 
   2 -13   1      689.88      444.20    203.62 o 
   4 -13   1     1593.56     1999.17    272.20 o 
   5 -13   1       52.91      143.38    178.96 o 
   6 -13   1     1158.03     1575.99    249.49 o 
   7 -13   1     2386.85     2279.53    265.55 o 
   8 -13   1      450.89      375.99    199.10 o 
  -2 -12   1     1532.30     1473.46    259.84 o 
  -1 -12   1     2235.71     2299.06    185.13 o 
   0 -12   1      881.07      607.73    197.85 o 
   1 -12   1      359.89      230.66    174.50 o 
   2 -12   1     4645.99     4456.71    296.05 o 
   3 -12   1     2915.18     3063.01    228.31 o 
   4 -12   1      411.71      440.62    158.88 o 
   5 -12   1      435.21      497.03    174.50 o 
   6 -12   1     2927.94     3094.19    270.32 o 
   7 -12   1     1474.50     1809.67    249.99 o 
   8 -12   1        7.39     -155.24    155.24 o 
  -4 -11   1      130.44      131.33    216.61 o 
  -3 -11   1      922.19      595.04    207.13 o 
  -2 -11   1     3299.35     3530.23    281.49 o 
  -1 -11   1     1517.59     1559.85    171.49 o 
   0 -11   1        0.11       10.86    101.92 o 
   1 -11   1     2069.92     2102.24    144.50 o 
   2 -11   1     4147.13     4533.95    193.61 o 
   3 -11   1     1485.14     1276.95    317.60 o 
   4 -11   1      329.11      209.71     96.12 o 
   5 -11   1     3169.39     3416.34    257.14 o 
   6 -11   1     2800.85     3086.22    251.81 o 
   7 -11   1       92.12      232.80    148.27 o 
   8 -11   1      633.14      578.10    180.78 o 
   9 -11   1     2041.58     2358.90    262.41 o 
  -5 -10   1      611.35      802.24    250.18 o 
  -4 -10   1       44.95      -88.98    179.71 o 
  -3 -10   1     2989.09     3057.67    264.17 o 
  -2 -10   1     2036.45     2094.86    223.32 o 
  -1 -10   1        9.89       -3.53     96.95 o 
   0 -10   1      723.07      364.54     99.62 o 
   1 -10   1     3756.98     4126.99    142.42 o 
   2 -10   1     4183.51     4339.88    140.41 o 
   3 -10   1       92.72      -26.16    109.68 o 
   4 -10   1     5141.45     5612.45    206.58 o 
   5 -10   1     5241.58     5753.57    211.45 o 
   6 -10   1      324.69      425.12    136.16 o 
   7 -10   1      683.35      646.25    167.91 o 
   8 -10   1     2423.58     2167.33    230.41 o 
   9 -10   1     1638.82     1737.13    242.65 o 
  10 -10   1      193.42      126.38    180.78 o 
  -6  -9   1     1477.46     1706.76    295.86 o 
  -5  -9   1       17.80     -118.66    173.94 o 
  -4  -9   1     2230.93     2215.40    233.99 o 
  -3  -9   1     5523.48     5685.64    331.81 o 
  -2  -9   1      304.85      241.83    142.31 o 
  -1  -9   1      418.69      227.86     90.13 o 
   0  -9   1     2598.55     2649.14    113.81 o 
   1  -9   1     4608.26     4592.72    139.40 o 
   2  -9   1     2944.65     2893.45    108.57 o 
   4  -9   1     5982.25     6546.37    211.30 o 
   5  -9   1     2222.70     2328.31    132.31 o 
   6  -9   1      979.68      870.22    107.66 o 
   7  -9   1     3741.60     3958.80    259.90 o 
   8  -9   1     2313.14     2089.27    210.14 o 
   9  -9   1      858.70     1080.97    200.23 o 
  10  -9   1       86.60     -136.42    157.62 o 
  -6  -8   1      123.28      273.27    197.91 o 
  -5  -8   1     1419.29     1723.26    255.01 o 
  -4  -8   1     7467.60     7302.35    377.56 o 
  -3  -8   1     4081.05     4229.81    275.53 o 
  -2  -8   1       39.19       94.19    113.01 o 
  -1  -8   1     3067.64     3177.76    120.72 o 
   0  -8   1     7716.37     7836.41    182.81 o 
   1  -8   1     1018.93     1032.40     72.15 o 
   2  -8   1       53.55       59.66     42.11 o 
   3  -8   1     5679.96     6268.65    145.40 o 
   4  -8   1     4879.96     4976.80    172.25 o 
   5  -8   1       10.50       -9.28     93.24 o 
   6  -8   1     2574.62     2533.41    195.90 o 
   7  -8   1     2486.23     2330.41    199.73 o 
   8  -8   1     1180.84     1289.67    191.32 o 
   9  -8   1        1.89      -24.72    134.28 o 
  10  -8   1     1719.68     1649.84    254.19 o 
  -7  -7   1      361.59      392.62    192.51 o 
  -6  -7   1      515.72      455.11    191.82 o 
  -5  -7   1     2634.43     2561.89    237.31 o 
  -4  -7   1     2290.97     2349.55    214.16 o 
  -3  -7   1       96.52      185.74    118.85 o 
  -2  -7   1     3874.38     4283.46    245.28 o 
  -1  -7   1    10720.79    11299.16    228.38 o 
   0  -7   1     4429.69     4637.24    125.99 o 
   1  -7   1       51.79       43.68     35.58 o 
   2  -7   1    11086.67    12358.49    265.41 o 
   3  -7   1    10181.41    10582.50    308.39 o 
   4  -7   1     1439.89     1494.70     92.86 o 
   5  -7   1      742.25      576.66    113.20 o 
   6  -7   1     6901.46     6349.26    295.04 o 
   7  -7   1     2674.88     2762.19    209.45 o 
   8  -7   1      264.81      177.95    132.52 o 
   9  -7   1      443.83      303.39    152.60 o 
  10  -7   1     2239.78     2345.98    249.11 o 
  -8  -6   1     1081.70     1114.48    260.72 o 
  -7  -6   1      180.14      -46.06    146.96 o 
  -6  -6   1     1941.45     1839.85    218.05 o 
  -5  -6   1     2648.89     2550.29    217.67 o 
  -4  -6   1      175.65       15.88    102.28 o 
  -3  -6   1     3548.68     4029.89    247.23 o 
  -2  -6   1     4800.50     5365.37    258.96 o 
  -1  -6   1     6061.93     6176.14    146.71 o 
   0  -6   1      393.33      333.47     48.13 o 
   1  -6   1    11869.50    12835.53    825.28 o 
   2  -6   1    10035.31    10626.30    185.73 o 
   3  -6   1     4888.08     4975.71    107.92 o 
   4  -6   1        2.84       25.37     29.40 o 
   5  -6   1     9663.83     9238.45    344.80 o 
   6  -6   1    13064.61    12863.62    450.78 o 
   7  -6   1     1191.65     1074.94    156.06 o 
   8  -6   1      362.79      296.86    125.43 o 
   9  -6   1     1881.52     1854.91    200.29 o 
  10  -6   1     1426.86     1363.96    225.14 o 
  -8  -5   1        0.61        3.20    165.97 o 
  -7  -5   1      790.94      548.30    170.68 o 
  -6  -5   1     4387.29     4510.42    288.64 o 
  -5  -5   1     1630.29     1494.63    106.79 o 
  -4  -5   1      603.31      453.17    119.35 o 
  -3  -5   1     5729.02     6284.19    286.82 o 
  -2  -5   1     8557.60     8700.76    325.98 o 
  -1  -5   1     1371.63     1409.69     65.06 o 
   0  -5   1     1961.71     1999.14     68.95 o 
   1  -5   1    13878.90    16329.50    487.99 o 
   2  -5   1     1220.20     1037.03     44.04 o 
   3  -5   1       12.15        2.83     24.32 o 
   4  -5   1     6142.95     5924.03    149.69 o 
   5  -5   1    15430.68    15191.72    303.26 o 
   6  -5   1     5139.58     4832.63    238.13 o 
   7  -5   1      659.02      661.93    129.95 o 
   8  -5   1     3149.86     2860.45    215.67 o 
   9  -5   1     3237.26     2837.55    237.06 o 
  10  -5   1      541.45      328.93    166.35 o 
  -9  -4   1      155.81      295.29    194.65 o 
  -8  -4   1      688.12      822.00    207.57 o 
  -7  -4   1     2658.70     2408.91    220.56 o 
  -6  -4   1     3055.59     3242.43    152.76 o 
  -5  -4   1      276.37      168.38     63.30 o 
  -4  -4   1     4152.13     4462.79    238.63 o 
  -3  -4   1     9954.30     9917.02    356.47 o 
  -2  -4   1     1759.45     1707.39    125.50 o 
  -1  -4   1      143.14      103.49     28.75 o 
   0  -4   1    12073.71    14114.94    220.96 o 
   1  -4   1    11425.01    12383.67    192.14 o 
   2  -4   1       73.84       29.89     17.04 o 
   3  -4   1     5773.09     5961.22    140.23 o 
   4  -4   1    16110.62    16213.05    308.39 o 
   5  -4   1     8062.05     7693.42    267.03 o 
   6  -4   1       69.13       45.71     46.98 o 
   7  -4   1     4396.86     3971.79    231.73 o 
   8  -4   1     3237.66     3555.26    238.44 o 
   9  -4   1      851.42      541.90    154.49 o 
  10  -4   1        2.58      -13.55    162.77 o 
  -9  -3   1      377.39      418.22    189.94 o 
  -8  -3   1     2565.77     2826.13    250.99 o 
  -7  -3   1     3511.58     3425.08    162.63 o 
  -6  -3   1     2002.45     1941.21    120.03 o 
  -5  -3   1     2109.98     1947.72    107.33 o 
  -4  -3   1    10799.38    10634.46    247.81 o 
  -3  -3   1     7090.67     7727.03    287.76 o 
  -2  -3   1      716.31      775.51     81.82 o 
  -1  -3   1     3116.48     3150.33     96.17 o 
   0  -3   1    34496.75    39883.48    644.67 o 
   1  -3   1     3372.51     3569.72     76.71 o 
   2  -3   1       88.97       48.00     23.46 o 
   3  -3   1     6361.20     6333.84    318.45 o 
   4  -3   1     9013.87     8817.23    192.05 o 
   5  -3   1     2842.41     2639.34    165.28 o 
   6  -3   1     3671.50     3322.27    124.39 o 
   7  -3   1     4025.62     3809.42    147.66 o 
   8  -3   1     2274.76     2259.38    205.12 o 
   9  -3   1        4.41       87.72    143.13 o 
  10  -3   1     1159.01      739.99    208.83 o 
  -9  -2   1     1362.19     1886.97    257.14 o 
  -7  -2   1      640.33      938.03    154.80 o 
  -6  -2   1      404.66      286.46    252.31 o 
  -5  -2   1    12378.06    12188.01    410.19 o 
  -3  -2   1     1851.93     1976.58    126.00 o 
  -2  -2   1     2156.42     2023.20    109.75 o 
  -1  -2   1    25108.28    28316.18    668.15 o 
   0  -2   1    12659.51    13013.88    184.47 o 
   1  -2   1      523.63      593.04     37.96 o 
   2  -2   1     3285.49     3182.75     82.43 o 
   3  -2   1    22722.63    21935.16    695.47 o 
   4  -2   1     4634.52     4694.41    126.85 o 
   5  -2   1       13.56        2.73     37.22 o 
   6  -2   1     3550.93     3134.29    125.60 o 
   7  -2   1     3307.98     3173.00    139.35 o 
   8  -2   1      485.93      273.33    131.77 o 
   9  -2   1      887.80      513.78    164.09 o 
  10  -2   1     2157.63     2252.23    246.29 o 
  -9  -1   1     3036.03     3573.34    264.11 o 
  -8  -1   1     1724.21     1765.51    128.71 o 
  -7  -1   1      228.02      171.81     69.77 o 
  -6  -1   1     7409.12     7750.72    216.05 o 
  -5  -1   1     9341.63     9305.08    225.99 o 
  -4  -1   1     1215.58     1079.88     69.24 o 
  -3  -1   1     3251.05     3446.27    101.55 o 
  -2  -1   1    19679.03    20416.02    504.62 o 
  -1  -1   1    10693.80    12325.30    301.63 o 
   0  -1   1     5114.58     5178.88    138.74 o 
   1  -1   1     5427.08     5736.44    111.98 o 
   2  -1   1    33427.75    34334.39    557.70 o 
   3  -1   1    22522.24    22628.04    475.16 o 
   4  -1   1     3523.48     3596.49    110.59 o 
   5  -1   1     5590.88     5076.02    148.26 o 
   6  -1   1     5647.71     5212.02    166.24 o 
   7  -1   1     1063.31     1005.06    246.66 o 
   8  -1   1       11.38      -74.83     79.46 o 
   9  -1   1     2247.56     2771.47    241.39 o 
 -10   0   1     1763.45     1814.69    251.81 o 
  -9   0   1     2910.23     3047.57    247.29 o 
  -8   0   1       20.20       24.35     79.76 o 
  -7   0   1     1411.91     1523.07    107.57 o 
  -6   0   1    10581.07    10796.35    257.44 o 
  -5   0   1     6861.97     6871.54    186.93 o 
  -4   0   1      727.29      802.76     66.45 o 
  -3   0   1     9515.10    10328.17    690.20 o 
  -2   0   1    18836.42    21186.36    465.03 o 
  -1   0   1     5049.68     5358.53    134.47 o 
   1   0   1     7456.79     7475.86    136.44 o 
   2   0   1    12065.25    12190.00    222.74 o 
   3   0   1     9422.01     9145.18    190.83 o 
   4   0   1     5562.14     5615.42    217.30 o 
   7   0   1        1.34       30.77     69.58 o 
   8   0   1     1196.07     1520.21    200.17 o 
 -10   1   1     2472.11     2383.50    244.34 o 
  -9   1   1      361.13       86.47    135.91 o 
  -8   1   1      676.63      508.51    129.32 o 
  -7   1   1     5659.78     5595.56    181.71 o 
  -6   1   1     7755.80     7884.19    204.36 o 
  -5   1   1     1016.83      851.88     63.41 o 
  -4   1   1      219.81      177.06     39.09 o 
  -3   1   1    17825.38    18417.48    320.57 o 
  -2   1   1    10420.41    10917.19    192.28 o 
  -1   1   1      338.89      376.80     27.36 o 
   0   1   1    10467.18    11803.67    299.69 o 
   1   1   1    22775.63    23231.38    318.34 o 
   2   1   1     4229.55     4462.89    106.53 o 
   3   1   1      282.15      190.99     61.65 o 
   4   1   1    14882.56    15490.22    313.99 o 
   5   1   1     2568.05     2382.42    107.07 o 
   6   1   1       13.79       -1.55     58.80 o 
   7   1   1     1750.84     1668.93    140.68 o 
   8   1   1     3700.89     3314.06    251.18 o 
   9   1   1     2381.05     2556.75    263.42 o 
 -10   2   1     2068.50     1776.09    246.29 o 
  -9   2   1       15.39       63.94    125.18 o 
  -8   2   1     3807.41     3639.54    230.22 o 
  -7   2   1     4387.25     4695.21    156.86 o 
  -6   2   1     1479.95     1317.80     79.39 o 
  -5   2   1     2846.52     2681.11     95.19 o 
  -4   2   1    13209.89    13247.09    249.17 o 
  -3   2   1     8368.11     7818.92    165.34 o 
  -2   2   1      823.22      846.92     55.41 o 
  -1   2   1     4273.57     4980.96    114.21 o 
   0   2   1    28043.49    28651.22    388.99 o 
   1   2   1    11209.65    11842.35    239.64 o 
   2   2   1     1349.92     1453.07    111.57 o 
   3   2   1     6254.20     6130.91    154.16 o 
   4   2   1     7104.36     6574.02    174.04 o 
   5   2   1     1183.88     1398.47    151.98 o 
   6   2   1     1254.98      928.11    328.96 o 
   7   2   1     3685.31     3780.09    255.39 o 
   8   2   1     1963.11     2127.80    219.62 o 
   9   2   1      200.71      166.47    176.13 o 
 -11   3   1     2192.84     2050.05    290.78 o 
 -10   3   1      135.38       22.71    151.29 o 
  -9   3   1     1736.75     1662.58    186.24 o 
  -8   3   1     6452.00     6466.79    310.98 o 
  -7   3   1     3165.10     3005.90    193.20 o 
  -6   3   1       16.26      -17.69     38.77 o 
  -5   3   1     9649.91     9212.33    194.49 o 
  -4   3   1     9398.31     9738.62    305.71 o 
  -3   3   1     3283.68     3341.98    139.80 o 
  -2   3   1     1593.90     1641.37     88.10 o 
  -1   3   1    13693.88    14755.27    219.79 o 
   0   3   1    16917.05    17857.23    263.92 o 
   1   3   1      817.47      859.12     60.95 o 
   2   3   1      520.48      492.56     62.20 o 
   3   3   1     6819.19     6454.71    165.16 o 
   4   3   1     2912.09     2744.75    119.91 o 
   5   3   1        0.76        3.36     59.70 o 
   6   3   1     2603.60     2596.84    210.96 o 
   7   3   1     3461.19     3213.98    251.31 o 
   8   3   1      837.74      881.36    204.18 o 
   9   3   1      673.43      904.96    239.32 o 
 -11   4   1      691.28      895.29    227.84 o 
 -10   4   1      674.24      474.57    174.00 o 
  -9   4   1     5542.73     5210.51    294.48 o 
  -8   4   1     4003.96     3818.31    240.64 o 
  -7   4   1       71.21      -41.10     73.04 o 
  -6   4   1     1727.05     1604.48    137.04 o 
  -5   4   1     9422.37     8706.66    305.46 o 
  -4   4   1     3261.21     3470.99    166.53 o 
  -3   4   1     3341.26     3905.15    163.33 o 
  -2   4   1     8275.52     8713.85    436.82 o 
  -1   4   1    11386.67    12509.45    324.24 o 
   0   4   1     2242.02     2274.89     68.60 o 
   1   4   1     2343.81     2280.43    102.47 o 
   2   4   1     9194.63     9138.52    240.02 o 
   3   4   1     3460.49     3451.67    212.72 o 
   4   4   1        4.22       46.21     51.27 o 
   5   4   1     1735.38     1630.46    174.38 o 
   6   4   1     5784.17     5550.23    320.02 o 
   7   4   1     1503.30     1612.95    229.09 o 
   8   4   1       34.68     -131.02    174.38 o 
 -11   5   1       31.79       91.49    188.06 o 
 -10   5   1     2709.64     2577.89    245.16 o 
  -9   5   1     4516.67     4303.04    272.01 o 
  -8   5   1      417.00      218.62    108.05 o 
  -7   5   1     1014.94     1085.49    143.32 o 
  -6   5   1     5721.63     4772.58    230.29 o 
  -5   5   1     5965.29     5758.24    238.51 o 
  -4   5   1      225.79      245.97     67.52 o 
  -3   5   1     4617.81     4772.87    169.28 o 
  -2   5   1     9983.85    10700.37    334.85 o 
  -1   5   1     9086.83    10104.38    183.53 o 
   0   5   1       31.40       32.87     29.89 o 
   1   5   1     6301.85     6223.06    234.52 o 
   2   5   1     4111.14     3875.08    306.81 o 
   3   5   1     1724.61     1729.97    174.44 o 
   4   5   1     1462.52     1312.76    187.99 o 
   5   5   1     7291.60     6410.38    337.71 o 
   6   5   1     2705.40     2496.76    244.59 o 
   7   5   1       15.62      -70.40    151.41 o 
   8   5   1      959.49     1113.60    253.69 o 
 -11   6   1     1097.90     1068.54    234.99 o 
 -10   6   1     3171.17     3174.95    262.92 o 
  -9   6   1     1316.60     1413.10    195.27 o 
  -8   6   1       73.44      -12.30     98.26 o 
  -7   6   1     2555.24     2311.72    171.68 o 
  -6   6   1     8460.83     8000.55    318.64 o 
  -5   6   1      391.97      397.70     90.73 o 
  -4   6   1     1484.06     1531.00    127.00 o 
  -3   6   1    10968.20    12085.91    212.31 o 
  -2   6   1    11794.76    12974.41    284.84 o 
  -1   6   1       44.98       24.17     37.02 o 
   0   6   1     3698.33     3599.11    105.37 o 
   1   6   1     4472.03     4682.01    172.61 o 
   2   6   1     1951.09     2030.84    127.49 o 
   3   6   1      225.17      123.93    114.52 o 
   4   6   1     5743.50     5323.58    315.12 o 
   5   6   1     4468.92     4238.47    295.67 o 
   6   6   1      652.67      671.47    203.12 o 
   7   6   1      438.57      717.15    218.11 o 
 -10   7   1      978.87      982.52    200.67 o 
  -9   7   1       25.28       -1.82    106.36 o 
  -8   7   1     2369.09     2291.70    198.79 o 
  -7   7   1     6716.54     5988.59    285.44 o 
  -6   7   1     1717.14     1834.01    160.45 o 
  -5   7   1      531.76      611.17    111.44 o 
  -4   7   1     5354.23     5558.21    249.46 o 
  -3   7   1     6092.34     6641.83    149.98 o 
  -2   7   1      898.62      939.67     69.50 o 
  -1   7   1     2843.44     2755.22     98.10 o 
   0   7   1     9914.84    10757.81    216.41 o 
   1   7   1     4691.94     4826.51    187.61 o 
   2   7   1       47.67       24.47     76.81 o 
   3   7   1     2524.87     2546.58    238.63 o 
   4   7   1     5001.80     5273.88    331.69 o 
   5   7   1      917.65      817.55    204.81 o 
   6   7   1        5.99       64.69    191.13 o 
 -10   8   1      222.94      154.11    162.39 o 
  -9   8   1      399.32      349.07    150.60 o 
  -8   8   1     3681.26     3795.03    248.80 o 
  -7   8   1     3284.97     3282.62    217.17 o 
  -6   8   1      290.21      213.09    102.28 o 
  -5   8   1     6149.75     6442.87    206.60 o 
  -4   8   1     4036.20     4431.38    168.26 o 
  -3   8   1     1619.36     1887.34    112.38 o 
  -2   8   1      218.94      159.42     53.57 o 
  -1   8   1     7458.88     7366.12    175.63 o 
   0   8   1     6591.73     6663.86    258.49 o 
   1   8   1      485.71      425.83     94.86 o 
   2   8   1     1200.38     1091.10    139.80 o 
   3   8   1     4483.38     4446.48    307.97 o 
   4   8   1     2807.27     3153.17    272.39 o 
   5   8   1       80.23       36.46    180.40 o 
   6   8   1      758.45      819.68    249.55 o 
 -10   9   1       96.50      -49.19    151.85 o 
  -9   9   1     1399.99     1342.94    205.63 o 
  -8   9   1     3676.71     3460.14    253.06 o 
  -7   9   1      237.06      266.49    117.15 o 
  -6   9   1     1723.58     1524.38    117.70 o 
  -5   9   1     3997.32     4490.49    182.60 o 
  -4   9   1      856.99     1081.56    229.60 o 
  -3   9   1      276.73      232.55     75.78 o 
  -2   9   1     2291.96     2417.68    107.74 o 
  -1   9   1     6015.51     6523.80    220.00 o 
   0   9   1      709.58      531.36    102.24 o 
   1   9   1     1309.54     1168.88    139.72 o 
   2   9   1     5102.43     5241.24    238.31 o 
   3   9   1     5280.45     5360.91    346.25 o 
   4   9   1      174.54      190.44    184.73 o 
   5   9   1      332.84      142.25    222.19 o 
 -10  10   1     1164.97     1081.78    214.85 o 
  -9  10   1     2337.95     1770.01    207.20 o 
  -8  10   1     1150.40     1183.46    160.79 o 
  -7  10   1      380.95      298.76     99.12 o 
  -6  10   1     3296.77     3313.89    171.11 o 
  -5  10   1     1907.02     1973.10    138.33 o 
  -4  10   1      111.78      159.17     90.47 o 
  -3  10   1      562.01      647.00    273.43 o 
  -2  10   1     4547.14     4919.98    290.71 o 
  -1  10   1     2096.04     2121.59    143.97 o 
   0  10   1       47.14       41.75     99.03 o 
   1  10   1     3162.68     2857.19    225.74 o 
   2  10   1     4253.09     4467.45    230.63 o 
   3  10   1      781.21      662.44    210.46 o 
   4  10   1      311.72      336.52    224.70 o 
  -9  11   1     1056.15     1016.59    218.30 o 
  -8  11   1       27.69     -129.76    146.58 o 
  -7  11   1     2244.04     2201.21    160.93 o 
  -6  11   1     4855.04     5356.97    225.02 o 
  -5  11   1     1121.52     1352.44    286.67 o 
  -4  11   1      431.90      343.77    113.06 o 
  -3  11   1     3738.11     3848.30    282.05 o 
  -2  11   1     3751.41     3426.88    261.35 o 
  -1  11   1      389.42      338.78    162.58 o 
   0  11   1      974.06      689.64    139.05 o 
   1  11   1     2405.43     2409.81    188.34 o 
   2  11   1     1963.94     2028.47    288.20 o 
   3  11   1       13.21      -26.42    210.90 o 
  -8  12   1      897.43     1055.62    219.93 o 
  -7  12   1     2953.40     2794.50    265.61 o 
  -6  12   1     1467.28     1677.72    176.04 o 
  -5  12   1        2.16       24.01    113.12 o 
  -4  12   1     1997.49     2296.34    256.26 o 
  -3  12   1     4972.60     5233.35    335.70 o 
  -2  12   1      733.12      632.94    204.06 o 
  -1  12   1      370.13      482.22    196.21 o 
   0  12   1     2621.92     2576.76    281.24 o 
   1  12   1     2774.11     2893.38    213.34 o 
   2  12   1      232.26      112.51    221.13 o 
  -7  13   1     1268.08     1496.61    246.22 o 
  -5  13   1      898.45      741.25    242.77 o 
  -4  13   1     2786.78     2912.22    294.98 o 
  -3  13   1     1205.11     1179.04    252.19 o 
  -2  13   1        0.65      -56.47    213.41 o 
  -1  13   1     1809.80     1633.91    288.89 o 
   0  13   1     2790.54     2865.66    332.69 o 
  -4  14   1     1651.14     1942.00    321.21 o 
  -3  14   1       96.92      193.08    243.53 o 
   5 -14   2     3214.24     3084.53    308.97 o 
   6 -14   2     2239.61     2499.90    333.01 o 
  -1 -13   2      403.53      331.69    210.58 o 
   0 -13   2      308.87      379.27    149.60 o 
   1 -13   2     1522.60     1361.08    258.34 o 
   3 -13   2      495.70      323.28    202.99 o 
   4 -13   2     4482.55     4830.19    337.27 o 
   5 -13   2     4946.21     4755.39    332.32 o 
   6 -13   2     1638.35     1867.33    272.45 o 
   7 -13   2       27.07       38.90    171.18 o 
   8 -13   2      947.35     1246.18    244.72 o 
  -3 -12   2     4040.43     3687.04    318.01 o 
  -2 -12   2     1029.43     1050.85    241.71 o 
  -1 -12   2       24.29      147.77    167.22 o 
   0 -12   2     2109.95     2159.22    170.22 o 
   1 -12   2      839.90      211.82    175.48 o 
   2 -12   2      256.87      173.73    136.67 o 
   3 -12   2     4518.59     4314.65    296.67 o 
   4 -12   2     5844.47     6280.49    350.70 o 
   5 -12   2     3084.68     3274.72    265.17 o 
   6 -12   2       76.58       84.96    160.57 o 
   7 -12   2      784.15      702.66    196.65 o 
   8 -12   2      906.64      746.89    205.31 o 
  -4 -11   2     4375.03     3825.21    317.63 o 
  -3 -11   2     2838.10     2886.05    273.33 o 
  -2 -11   2       89.32      154.24    158.38 o 
  -1 -11   2      483.94      333.38    156.49 o 
   0 -11   2      874.56      702.90    162.14 o 
   1 -11   2       75.26      -65.66     68.89 o 
   2 -11   2     3813.85     2217.53    202.93 o 
   3 -11   2     8474.86     9103.08    278.01 o 
   4 -11   2     5759.93     6665.20    345.24 o 
   5 -11   2     1093.69     1172.33    189.44 o 
   6 -11   2      676.17      566.62    164.09 o 
   7 -11   2      797.40      603.64    157.56 o 
   8 -11   2       51.54       71.28    152.16 o 
   9 -11   2      570.27      516.86    186.99 o 
  -5 -10   2     4490.32     4392.52    342.79 o 
  -4 -10   2     4397.64     3994.75    305.33 o 
  -3 -10   2      249.54       10.23    144.64 o 
  -2 -10   2      893.69      623.03    173.56 o 
  -1 -10   2     1700.54     1713.53    272.23 o 
   0 -10   2      340.28      284.63    104.61 o 
   1 -10   2      506.44      341.27    173.29 o 
   2 -10   2     5428.06     6047.67    205.84 o 
   3 -10   2     6201.38     6930.91    252.50 o 
   4 -10   2     2029.24     2114.12    133.05 o 
   5 -10   2       63.24       99.08    120.60 o 
   6 -10   2     2345.37     2617.55    222.95 o 
   7 -10   2      883.42      808.64    174.32 o 
   8 -10   2      646.38      747.33    187.37 o 
   9 -10   2     2828.67     2896.15    268.63 o 
  -6  -9   2     3252.69     3072.04    308.97 o 
  -5  -9   2     4544.02     4333.85    316.00 o 
  -4  -9   2     1526.36     1533.20    232.17 o 
  -3  -9   2      755.84      817.55    188.75 o 
  -2  -9   2     3256.51     3191.39    232.92 o 
  -1  -9   2     1777.58     1696.00    101.59 o 
   0  -9   2      234.61      166.40     61.03 o 
   2  -9   2     8333.65     8772.28    223.64 o 
   3  -9   2     2915.23     3195.19    105.89 o 
   4  -9   2      469.38      335.93     78.38 o 
   5  -9   2     1663.04     1709.14    117.27 o 
   6  -9   2     2433.92     2250.91    201.61 o 
   7  -9   2       31.25     -112.07    112.07 o 
   8  -9   2     2749.89     2952.25    246.79 o 
   9  -9   2     4688.48     4407.51    307.59 o 
  10  -9   2     1969.00     2287.37    282.81 o 
  -7  -8   2     1947.20     2078.98    311.61 o 
  -6  -8   2     4701.97     4522.41    337.71 o 
  -5  -8   2     3167.33     3078.38    264.67 o 
  -4  -8   2        2.85        5.33    129.76 o 
  -3  -8   2     1257.61     1167.62    183.85 o 
  -2  -8   2     1141.62     1320.10    159.19 o 
  -1  -8   2       21.19      -31.24     51.29 o 
   0  -8   2     8038.48     8462.55    189.32 o 
   2  -8   2    10084.35    10896.03    208.81 o 
   3  -8   2     2294.84     2339.60     83.47 o 
   4  -8   2     1639.13     1451.48    105.95 o 
   5  -8   2     3189.87     3379.63    143.69 o 
   6  -8   2     1208.19     1129.72    169.17 o 
   7  -8   2     1355.41     1518.39    187.18 o 
   8  -8   2     4760.08     4509.17    279.17 o 
   9  -8   2     4361.09     3809.27    271.39 o 
  10  -8   2      840.74      842.21    209.96 o 
  -7  -7   2     3836.15     3820.06    317.51 o 
  -6  -7   2     3877.69     3892.35    289.65 o 
  -5  -7   2      661.81      404.35    150.03 o 
  -4  -7   2     1004.85     1451.43    205.00 o 
  -3  -7   2     3330.99     3345.94    226.21 o 
  -2  -7   2      130.09       33.88     81.82 o 
  -1  -7   2     6154.77     6654.61    187.11 o 
   0  -7   2    18788.93    21102.21    344.02 o 
   1  -7   2    18154.84    20111.69    404.69 o 
   2  -7   2     1873.38     1885.70     70.80 o 
   3  -7   2      915.27      945.58     54.30 o 
   4  -7   2     6728.82     7130.53    166.20 o 
   5  -7   2     3241.77     3403.98    212.40 o 
   6  -7   2      161.73      176.57     99.21 o 
   7  -7   2     4020.73     3996.20    256.52 o 
   8  -7   2     4725.78     4758.90    291.91 o 
   9  -7   2     2762.27     2550.35    241.71 o 
  10  -7   2       47.55      139.43    180.84 o 
  -8  -6   2     2657.89     2585.61    277.35 o 
  -7  -6   2     3170.91     3174.07    278.16 o 
  -6  -6   2     2034.43     2087.70    211.90 o 
  -5  -6   2     1052.89      825.83    163.46 o 
  -4  -6   2     5021.28     5071.14    280.05 o 
  -3  -6   2      299.77      128.01     87.72 o 
  -2  -6   2     2066.99     2027.03    152.04 o 
  -1  -6   2    10909.26    11955.02    224.36 o 
   0  -6   2    23094.71    24226.48    447.32 o 
   1  -6   2     7606.19     8238.20    201.74 o 
   2  -6   2      855.74      937.21     48.31 o 
   3  -6   2     4888.82     4944.71    168.98 o 
   4  -6   2     3624.95     4014.77    132.24 o 
   5  -6   2      284.26      245.15     56.56 o 
   6  -6   2    10171.39     9529.73    376.30 o 
   7  -6   2     7530.91     7480.68    342.36 o 
   8  -6   2     4113.58     4268.71    273.02 o 
   9  -6   2      873.37      564.36    179.02 o 
  10  -6   2      496.40      273.46    192.83 o 
  -8  -5   2     3519.36     3398.02    280.74 o 
  -7  -5   2     2565.36     2412.93    230.48 o 
  -6  -5   2       44.51       58.75     76.07 o 
  -5  -5   2     6536.03     6253.32    315.62 o 
  -4  -5   2     1736.39     1632.53    158.88 o 
  -3  -5   2      959.16      635.20    111.94 o 
  -2  -5   2    10584.47    10579.26    357.48 o 
  -1  -5   2    10716.91    11097.08    201.18 o 
   0  -5   2    10565.81    11311.21    233.77 o 
   1  -5   2     1994.57     2007.95     81.47 o 
   2  -5   2       63.29       22.48     20.93 o 
   3  -5   2     7947.07     8672.06    197.59 o 
   4  -5   2     1239.82     1219.22     73.67 o 
   5  -5   2     7939.32     7392.24    189.69 o 
   6  -5   2    15565.21    15517.88    510.33 o 
   7  -5   2     8298.50     7984.49    347.56 o 
   8  -5   2     2510.54     2286.62    203.43 o 
   9  -5   2      235.98      259.40    148.34 o 
  10  -5   2     1169.09      757.00    228.28 o 
  -9  -4   2     3303.41     3326.92    302.95 o 
  -8  -4   2     2433.24     2455.47    235.81 o 
  -7  -4   2      423.50      303.09     93.03 o 
  -6  -4   2     1360.04      903.71    316.63 o 
  -5  -4   2     5063.33     5011.91    269.00 o 
  -4  -4   2       35.03       60.74     72.35 o 
  -3  -4   2     4939.58     4654.24    215.29 o 
  -2  -4   2    23205.22    25468.03    664.76 o 
  -1  -4   2    13351.73    14165.06    277.70 o 
   0  -4   2     2257.61     2394.70     63.93 o 
   1  -4   2     2795.89     3065.50     90.46 o 
   2  -4   2     8921.14     9803.89    205.23 o 
   3  -4   2     2668.84     2713.47     92.20 o 
   4  -4   2      824.33      881.89     66.70 o 
   5  -4   2    10341.63     9756.50    225.45 o 
   6  -4   2    14155.18    12994.08    385.65 o 
   7  -4   2     4585.77     4634.54    255.07 o 
   8  -4   2      222.67       71.41    112.82 o 
   9  -4   2     1136.13      930.87    187.30 o 
  10  -4   2      759.47      589.71    198.47 o 
  -9  -3   2     3282.29     3361.00    285.44 o 
  -8  -3   2      309.71      236.46     99.06 o 
  -7  -3   2      308.92      209.89    125.47 o 
  -6  -3   2     2633.09     2566.65    132.07 o 
  -5  -3   2      948.57     1066.00     92.74 o 
  -4  -3   2     1263.94     1321.55    125.43 o 
  -3  -3   2    16139.24    15644.32    453.36 o 
  -2  -3   2    22502.95    25435.34    641.60 o 
  -1  -3   2    25182.99    28578.35    535.31 o 
   0  -3   2        9.71        5.22     13.59 o 
   1  -3   2    19588.80    21098.28    296.54 o 
   2  -3   2     1539.75     1781.29    115.61 o 
   3  -3   2      522.48      477.24     47.99 o 
   4  -3   2    12088.03    10781.64    232.19 o 
   5  -3   2    13049.62    12082.75    265.41 o 
   6  -3   2     4391.99     4128.06    146.67 o 
   7  -3   2      536.86      569.98     90.33 o 
   8  -3   2      382.72      369.40    144.32 o 
   9  -3   2     1356.33      978.12    190.38 o 
  10  -3   2       11.98      -66.39    179.08 o 
  -9  -2   2      957.44      981.73    260.44 o 
  -8  -2   2      216.00      154.10     86.24 o 
  -7  -2   2     1926.51     1884.33    123.05 o 
  -6  -2   2     3338.55     3400.16    178.61 o 
  -5  -2   2      288.76      170.46     52.65 o 
  -4  -2   2    12522.31    12725.99    273.27 o 
  -3  -2   2    28797.73    31057.60    771.87 o 
  -2  -2   2    16412.49    17680.50    451.85 o 
  -1  -2   2      796.75      714.14     48.57 o 
   0  -2   2     4169.93     4320.72     94.81 o 
   1  -2   2    11461.58    13358.96    243.94 o 
   2  -2   2     4883.61     5456.97    128.04 o 
   3  -2   2     1795.06     1690.02     92.59 o 
   4  -2   2    18681.99    17778.16    344.55 o 
   5  -2   2     8333.09     7814.17    198.77 o 
   6  -2   2     1522.76     1458.51     95.96 o 
   7  -2   2      959.02      804.56    136.42 o 
   8  -2   2     1264.51     1369.20    132.50 o 
   9  -2   2      510.18      434.66    179.27 o 
 -10  -1   2     1343.75     1524.85    244.41 o 
  -9  -1   2        0.36       22.40    136.85 o 
  -8  -1   2     1870.69     1822.90    134.77 o 
  -7  -1   2     1749.00     1919.42    119.83 o 
  -6  -1   2      291.03      138.17     98.67 o 
  -5  -1   2     3948.34     4168.98    139.71 o 
  -4  -1   2    51844.10    56431.41   1409.17 o 
  -3  -1   2    36704.70    40220.31    946.62 o 
  -2  -1   2     1231.69     1338.74     68.46 o 
  -1  -1   2      103.41       64.38     18.13 o 
   0  -1   2      491.14      524.63     61.71 o 
   1  -1   2       64.35       42.93     17.70 o 
   2  -1   2      607.58      579.03    112.26 o 
   6  -1   2       19.80      -55.17     55.17 o 
   8  -1   2      690.14      396.73    410.44 o 
 -10   0   2      108.82     -136.42    158.44 o 
  -9   0   2     1308.62      879.92    172.12 o 
  -8   0   2     2325.84     2378.63    186.68 o 
  -7   0   2      444.55      427.25     92.74 o 
  -6   0   2      487.18      394.87    123.43 o 
  -5   0   2    26669.18    27030.90    493.36 o 
  -4   0   2    28310.74    31156.17    833.58 o 
  -3   0   2    12873.65    13417.10    253.38 o 
  -2   0   2     1185.45     1128.97     51.52 o 
  -1   0   2     1160.41     1183.81     54.40 o 
   0   0   2      214.67      183.12     30.96 o 
   1   0   2      245.36      297.93     21.38 o 
   2   0   2     4480.05     4079.77    102.62 o 
   3   0   2    30861.20    29887.47    519.43 o 
   4   0   2    14637.27    14098.26    291.35 o 
   5   0   2      370.42      319.77     76.52 o 
   6   0   2     2505.04     2384.26    120.14 o 
   7   0   2     1071.79     1018.94    213.47 o 
   8   0   2       31.49       82.07    132.40 o 
   9   0   2     1702.72     2189.17    276.34 o 
 -10   1   2      215.71      150.28    175.57 o 
  -9   1   2     1442.02     1564.82    203.05 o 
  -8   1   2     1654.55     1485.13    158.44 o 
  -7   1   2      181.70      168.46    102.97 o 
  -6   1   2     4002.07     4079.56    137.15 o 
  -5   1   2    19083.82    20159.70    378.76 o 
  -4   1   2     3739.25     3681.55    105.16 o 
  -3   1   2      244.97      279.52     75.58 o 
  -2   1   2    26599.66    27094.08    439.16 o 
  -1   1   2     7681.46     8754.84    160.04 o 
   0   1   2      241.81      182.49     24.69 o 
   1   1   2     9628.06    10308.28    159.02 o 
   2   1   2    17238.86    17118.47    309.05 o 
   3   1   2    24862.74    25144.79    448.58 o 
   4   1   2     2530.46     2396.21    100.74 o 
   5   1   2      405.83      344.66    139.93 o 
   6   1   2     1929.98     2002.85    116.80 o 
   7   1   2      308.76      396.57    135.41 o 
   8   1   2     1055.63     1212.43    204.18 o 
   9   1   2     3043.18     3090.99    294.54 o 
 -11   2   2        3.01     -113.83    208.07 o 
 -10   2   2     1288.06      786.68    192.83 o 
  -9   2   2     1199.09     1523.41    199.60 o 
  -8   2   2        2.53      -92.30     92.30 o 
  -7   2   2     2273.85     2338.45    173.37 o 
  -6   2   2    12787.08    12800.02    271.39 o 
  -5   2   2     9349.38     8810.76    190.93 o 
  -4   2   2     1309.40     1138.53     51.29 o 
  -3   2   2      484.79      421.61     54.34 o 
  -2   2   2    10842.32    11580.48    299.62 o 
  -1   2   2     2064.92     2183.50     50.12 o 
   0   2   2     4483.79     5132.21    218.90 o 
   1   2   2    35209.23    36255.52    670.92 o 
   2   2   2    15508.21    15687.60    245.62 o 
   3   2   2     4743.19     4503.78    128.74 o 
   4   2   2      243.70       83.66     46.91 o 
   5   2   2     3695.61     3514.58    140.12 o 
   6   2   2      342.14      331.63    127.69 o 
   7   2   2      568.39      475.63    148.09 o 
   8   2   2     2478.16     2429.12    237.69 o 
   9   2   2     3497.88     3698.58    312.49 o 
 -11   3   2      738.97      564.36    205.38 o 
 -10   3   2     1330.14     1505.46    222.32 o 
  -9   3   2      406.30      238.63    128.38 o 
  -8   3   2      861.88      838.07    146.27 o 
  -7   3   2    11248.61    11134.96    399.08 o 
  -6   3   2    21215.59    20021.46    574.65 o 
  -5   3   2     4486.27     4140.66    157.78 o 
  -4   3   2      208.13      140.74     52.52 o 
  -3   3   2      599.77      545.16     62.31 o 
  -2   3   2     1830.87     2025.32     59.16 o 
  -1   3   2       53.96       40.74     19.74 o 
   0   3   2    11981.87    12389.65    417.63 o 
   1   3   2     3912.31     3485.21    119.70 o 
   2   3   2     5335.98     5239.02    112.17 o 
   3   3   2       85.61        3.54     39.05 o 
   4   3   2     8195.86     8201.07    210.87 o 
   5   3   2     2514.49     2521.61    201.74 o 
   6   3   2       25.19      -26.79    122.55 o 
   7   3   2     3426.73     3140.69    257.08 o 
   8   3   2     3965.53     3665.01    294.54 o 
 -11   4   2     1381.83     1268.77    249.74 o 
 -10   4   2      203.53      202.18    155.43 o 
  -9   4   2      154.80       46.87    122.55 o 
  -8   4   2     3341.87     3606.34    232.73 o 
  -7   4   2    17199.70    16671.76    529.41 o 
  -6   4   2    12265.18    11734.71    392.43 o 
  -5   4   2       46.55      -24.35     53.96 o 
  -4   4   2     3548.96     3256.21    154.11 o 
  -3   4   2     2385.35     2357.58    124.49 o 
  -2   4   2     2469.55     2832.88     73.54 o 
  -1   4   2    15717.61    17211.12    264.35 o 
   0   4   2    11912.69    11432.74    193.70 o 
   1   4   2     7311.29     6925.13    229.47 o 
   2   4   2     1119.45      922.18     86.29 o 
   3   4   2      232.13      162.20     95.63 o 
   4   4   2     4075.78     4492.98    268.63 o 
   5   4   2      511.37      542.52    150.97 o 
   6   4   2     1345.01     1403.06    220.31 o 
   7   4   2     5120.52     4600.15    318.45 o 
   8   4   2     2737.13     2643.47    284.63 o 
 -11   5   2     1178.87      823.70    214.03 o 
 -10   5   2      171.63       86.53    145.14 o 
  -9   5   2     2209.55     2220.54    207.01 o 
  -8   5   2     5863.94     5783.71    294.10 o 
  -7   5   2     6196.97     6164.78    284.00 o 
  -6   5   2     1912.18     1668.29    140.68 o 
  -5   5   2     3451.12     3540.52    183.16 o 
  -4   5   2     4292.54     4540.54    197.16 o 
  -3   5   2      124.89       97.87     30.36 o 
  -2   5   2     2430.38     2388.73     75.86 o 
  -1   5   2    24611.01    26713.35    397.56 o 
   0   5   2    17048.81    16335.00    269.41 o 
   1   5   2     3303.11     3008.18    149.81 o 
   2   5   2       21.02       -1.80     59.40 o 
   3   5   2     2562.39     2570.74    203.81 o 
   4   5   2     1010.00      973.17    179.02 o 
   5   5   2      466.72      380.32    153.92 o 
   6   5   2     3106.76     2751.52    256.08 o 
   7   5   2     3706.86     3542.09    304.27 o 
 -11   6   2      232.27      168.17    180.15 o 
 -10   6   2     1846.94     1993.14    245.03 o 
  -9   6   2     3892.37     3527.91    241.96 o 
  -8   6   2     4350.94     4018.47    237.82 o 
  -7   6   2      886.27      992.18    140.24 o 
  -6   6   2     1147.24     1199.12    130.77 o 
  -5   6   2     4165.66     3959.36    201.36 o 
  -4   6   2      591.18      573.02    101.12 o 
  -3   6   2      379.52      274.58     49.29 o 
  -2   6   2    15851.40    17511.42    288.83 o 
  -1   6   2    15722.26    15992.52    405.33 o 
   0   6   2     8273.95     8168.65    172.34 o 
   1   6   2       94.66       63.30     62.55 o 
   2   6   2     2297.69     2271.91    139.90 o 
   3   6   2     2919.94     2645.22    220.75 o 
   4   6   2      142.92      -24.85    138.61 o 
   5   6   2     3080.36     2856.81    262.67 o 
   6   6   2     4430.96     4754.89    342.98 o 
   7   6   2     2783.68     2501.15    294.10 o 
 -11   7   2      240.91      161.14    178.46 o 
 -10   7   2     3110.19     2880.28    251.56 o 
  -9   7   2     4099.16     4026.38    264.11 o 
  -8   7   2     1468.36     1363.46    161.39 o 
  -7   7   2       39.46      -43.17     79.06 o 
  -6   7   2     1771.96     1656.94    149.91 o 
  -5   7   2     2482.63     2370.51    173.75 o 
  -4   7   2      430.08      304.99     95.28 o 
  -3   7   2    10274.76    11736.42    220.87 o 
  -2   7   2    23063.81    24514.96    494.09 o 
  -1   7   2     6029.38     5943.79    149.50 o 
   0   7   2      571.60      330.90    140.53 o 
   1   7   2     1626.13     1415.05    122.62 o 
   2   7   2     3051.15     3021.40    167.81 o 
   3   7   2      210.21      108.30    138.11 o 
   4   7   2     2071.41     2215.46    246.54 o 
   5   7   2     4621.72     4440.77    325.92 o 
   6   7   2     4594.77     4587.54    364.51 o 
 -10   8   2     3833.92     3641.73    277.29 o 
  -9   8   2     2034.56     1713.10    193.58 o 
  -8   8   2      204.40      274.90    122.17 o 
  -7   8   2      853.18      948.00    154.93 o 
  -6   8   2     2346.09     2243.88    179.77 o 
  -5   8   2      540.62      430.94     82.00 o 
  -4   8   2     2393.91     2564.43    134.18 o 
  -3   8   2    13268.33    15063.83    350.07 o 
  -2   8   2     5083.31     5318.80    148.60 o 
  -1   8   2       15.27       11.94     70.20 o 
   0   8   2     1884.14     1598.86    125.39 o 
   1   8   2     2802.75     2701.92    159.03 o 
   2   8   2     1352.82     1502.77    162.14 o 
   3   8   2      154.01       35.77    156.24 o 
   4   8   2     5204.91     5408.73    364.76 o 
   5   8   2     4393.26     4501.13    351.27 o 
 -10   9   2     2501.81     2665.74    258.15 o 
  -9   9   2      668.97      469.36    161.77 o 
  -8   9   2      112.55      191.76    127.38 o 
  -7   9   2     1208.13     1204.71    129.12 o 
  -6   9   2      760.03      821.45    117.97 o 
  -5   9   2      769.34      791.70    105.97 o 
  -4   9   2     8530.42     9405.83    356.13 o 
  -3   9   2    11431.23    12758.70    325.48 o 
  -2   9   2      755.19      547.92    142.88 o 
  -1   9   2     1152.93      860.48    115.33 o 
   0   9   2      549.41      408.47    201.08 o 
   1   9   2      862.14      797.71    241.96 o 
   2   9   2      114.58       22.78    110.83 o 
   3   9   2     2996.31     3351.96    303.01 o 
   4   9   2     4803.03     4613.02    359.86 o 
 -10  10   2      462.81      192.20    185.11 o 
  -9  10   2       39.52     -139.68    139.68 o 
  -8  10   2     1079.21     1144.84    152.92 o 
  -7  10   2      374.04      246.62     95.25 o 
  -6  10   2      321.77      323.01    170.71 o 
  -5  10   2     4470.84     5076.04    289.52 o 
  -4  10   2    13234.54    15113.75    387.25 o 
  -3  10   2     6301.63     6847.11    357.92 o 
  -2  10   2      123.42      -84.90    129.14 o 
  -1  10   2      862.95      519.37    176.48 o 
   0  10   2      940.58      920.13    139.53 o 
   1  10   2      176.34      199.74    116.95 o 
   2  10   2      859.73      961.28    168.39 o 
   3  10   2     3325.31     3471.81    328.11 o 
  -9  11   2     1280.29     1066.03    214.47 o 
  -8  11   2     1496.90     1600.50    166.99 o 
  -7  11   2       14.23       28.37    110.37 o 
  -6  11   2     2396.39     2295.94    162.27 o 
  -5  11   2     5918.79     6823.36    260.98 o 
  -4  11   2     4473.46     5104.96    336.83 o 
  -3  11   2     1632.87     1295.88    226.84 o 
  -2  11   2      324.52      352.14    164.90 o 
  -1  11   2     1982.60     1841.73    227.97 o 
   0  11   2      368.71      217.91    126.00 o 
   1  11   2      259.83      185.77    140.14 o 
   2  11   2     3451.28     3562.61    332.44 o 
  -8  12   2      707.66      653.59    201.42 o 
  -7  12   2      746.94      821.27    183.82 o 
  -6  12   2     4489.35     4389.25    328.86 o 
  -5  12   2     4362.49     4985.55    353.09 o 
  -4  12   2     1178.86      752.54    223.26 o 
  -3  12   2       57.04      159.13    193.70 o 
  -2  12   2     1711.87     1864.70    279.42 o 
  -1  12   2      628.99      361.31    202.55 o 
   0  12   2      146.84      102.66    205.75 o 
   1  12   2     2716.72     2827.30    229.58 o 
  -6  13   2     4111.60     4298.14    369.46 o 
  -5  13   2     1568.71     1518.95    290.90 o 
  -4  13   2       17.97      249.24    216.98 o 
  -3  13   2     1736.98     1878.00    291.34 o 
  -2  13   2     1997.27     2226.50    326.35 o 
  -1  13   2       14.56      -48.88    222.63 o 
   4 -14   3     1430.97     1721.06    297.18 o 
   5 -14   3      141.98       -9.41    195.34 o 
   6 -14   3      836.48     1106.82    252.19 o 
  -2 -13   3     1650.15     1411.90    270.76 o 
  -1 -13   3     2187.93     2351.87    309.22 o 
   0 -13   3      808.67      680.38    197.22 o 
   2 -13   3     3002.76     3209.52    291.91 o 
   3 -13   3     2601.92     2647.92    265.36 o 
   4 -13   3      441.18      700.71    195.08 o 
   5 -13   3      938.86     1111.34    238.57 o 
   6 -13   3     2806.68     2744.81    279.92 o 
   7 -13   3     1395.29     1445.35    245.91 o 
   8 -13   3        3.18       20.46    201.23 o 
  -3 -12   3     1135.70     1029.39    244.59 o 
  -2 -12   3     2415.36     2562.90    273.33 o 
  -1 -12   3     1654.51     1216.44    218.68 o 
   0 -12   3       53.05       -5.18    107.67 o 
   1 -12   3     2022.10     1676.39    458.38 o 
   2 -12   3     3366.62     3345.18    271.32 o 
   3 -12   3      891.51      915.88    207.63 o 
   4 -12   3      144.19       95.44    156.43 o 
   5 -12   3     2632.54     2536.10    248.42 o 
   6 -12   3     2470.55     2528.14    249.61 o 
   7 -12   3       10.31     -152.92    152.92 o 
   8 -12   3     1346.64     1422.44    248.80 o 
  -4 -11   3      102.89     -176.76    176.76 o 
  -3 -11   3     1775.54     1926.38    273.83 o 
  -2 -11   3     2000.67     2327.28    233.42 o 
  -1 -11   3      604.61      382.08    150.91 o 
   0 -11   3     2282.85     2309.97    125.86 o 
   1 -11   3     6997.31     7149.62    246.72 o 
   2 -11   3      977.47     1050.88    128.13 o 
   3 -11   3       46.66      -41.41    115.46 o 
   4 -11   3     2193.51     2280.03    225.33 o 
   5 -11   3     2283.85     2732.00    235.43 o 
   6 -11   3      568.74      440.31    161.14 o 
   7 -11   3      537.95      508.83    173.25 o 
   8 -11   3     2772.39     2600.17    262.48 o 
   9 -11   3     2880.56     2930.48    291.47 o 
  -5 -10   3       15.94      -57.67    174.38 o 
  -4 -10   3     1676.18     2076.09    276.66 o 
  -3 -10   3     2327.66     2398.31    232.86 o 
  -2 -10   3     2047.13     1811.80    200.98 o 
  -1 -10   3      292.09      258.01    196.59 o 
   0 -10   3     6775.90     6482.73    496.85 o 
   1 -10   3     5697.86     5695.75    231.33 o 
   2 -10   3       31.87       27.26     54.46 o 
   3 -10   3     3445.56     3757.54    161.77 o 
   4 -10   3     3311.48     3552.00    244.41 o 
   5 -10   3     1933.50     1866.20    197.78 o 
   6 -10   3       50.63      -20.20    124.74 o 
   7 -10   3     1734.53     1783.56    228.22 o 
   8 -10   3     2137.99     2177.94    235.24 o 
   9 -10   3      851.67      782.60    207.20 o 
  -6  -9   3      133.00      108.81    186.36 o 
  -5  -9   3     1035.14     1034.03    222.82 o 
  -4  -9   3     3081.74     3475.89    279.80 o 
  -3  -9   3      834.20      851.37    176.64 o 
  -2  -9   3       99.81        4.96    102.28 o 
  -1  -9   3     3911.93     4114.17    172.67 o 
   0  -9   3    11603.83    12196.08    306.01 o 
   1  -9   3     1109.26     1094.15    128.38 o 
   2  -9   3     2001.64     2088.85     87.75 o 
   3  -9   3     4019.61     4003.21    115.97 o 
   4  -9   3     3825.12     3971.22    246.73 o 
   5  -9   3      527.37      530.98    133.03 o 
   6  -9   3     1671.98     1641.56    183.54 o 
   7  -9   3     3793.76     3819.18    267.37 o 
   8  -9   3     2283.76     2107.28    231.10 o 
   9  -9   3        0.27      -33.51    160.13 o 
  10  -9   3     1440.93     1597.70    269.50 o 
  -7  -8   3      258.33       47.50    196.21 o 
  -6  -8   3      250.00      108.05    161.26 o 
  -5  -8   3     4096.71     4476.29    310.67 o 
  -4  -8   3     1414.06     1581.20    185.99 o 
  -3  -8   3      104.59      -35.08     98.08 o 
  -2  -8   3     4030.26     3956.98    231.17 o 
  -1  -8   3     9861.76    10480.46    272.29 o 
   0  -8   3     5261.30     5186.39    140.63 o 
   1  -8   3      219.54      129.37     41.81 o 
   2  -8   3     5703.39     5820.57    170.58 o 
   3  -8   3     5826.83     6593.64    145.77 o 
   4  -8   3      807.71      684.49     85.36 o 
   5  -8   3     1185.46     1250.01    165.84 o 
   6  -8   3     6553.89     7051.80    344.74 o 
   7  -8   3     4950.62     4650.48    288.58 o 
   8  -8   3      875.49      591.97    168.54 o 
   9  -8   3      804.78      574.96    182.60 o 
  10  -8   3     1774.27     1752.69    272.33 o 
  -7  -7   3      311.56      191.57    175.82 o 
  -6  -7   3     2276.07     2279.84    232.61 o 
  -5  -7   3     4168.33     4726.02    303.33 o 
  -4  -7   3     1006.00     1100.48    176.13 o 
  -3  -7   3     2703.65     2496.26    188.50 o 
  -2  -7   3    10908.07    10933.79    390.73 o 
  -1  -7   3     7535.42     7950.02    216.47 o 
   0  -7   3     1712.25     1831.42     77.20 o 
   1  -7   3     4137.97     4273.60    185.75 o 
   2  -7   3     7772.32     8054.23    158.81 o 
   3  -7   3     3834.07     4002.82    102.93 o 
   4  -7   3      467.36      364.32     44.13 o 
   5  -7   3     5320.27     5425.36    277.47 o 
   6  -7   3     5342.65     5330.98    285.69 o 
   7  -7   3     1639.67     1537.15    196.65 o 
   8  -7   3      482.97      344.43    148.34 o 
   9  -7   3     2774.27     2499.71    245.41 o 
  10  -7   3     1459.42     1447.61    250.24 o 
  -8  -6   3        5.76      -30.50    178.71 o 
  -7  -6   3      826.46      850.37    190.69 o 
  -6  -6   3     3152.12     3262.87    168.97 o 
  -5  -6   3     2099.11     2057.08    197.85 o 
  -4  -6   3      152.41       47.06     88.48 o 
  -3  -6   3     9156.58     9393.76    357.73 o 
  -2  -6   3    10607.38    11185.98    381.64 o 
  -1  -6   3      880.11      869.09     70.97 o 
   0  -6   3     5180.55     5474.70    123.51 o 
   1  -6   3    15444.39    16767.66    623.54 o 
   2  -6   3     6143.27     6828.74    134.45 o 
   3  -6   3       90.09       35.89     38.86 o 
   4  -6   3     4661.32     4887.77    153.56 o 
   5  -6   3     7498.79     7136.66    193.71 o 
   6  -6   3     2915.55     2432.57    190.94 o 
   7  -6   3       45.14      -19.20    104.98 o 
   8  -6   3     1729.80     1978.52    209.27 o 
   9  -6   3     3726.45     3562.79    279.73 o 
  10  -6   3      219.95      303.33    195.40 o 
  -9  -5   3      438.22      509.83    224.07 o 
  -8  -5   3      926.08     1203.58    224.26 o 
  -6  -5   3     1335.95     1826.42    220.50 o 
  -5  -5   3       46.98       11.67     93.75 o 
  -4  -5   3     3369.97     3378.75    205.69 o 
  -3  -5   3     7500.93     8166.02    310.10 o 
  -2  -5   3     4773.39     5296.41    219.37 o 
  -1  -5   3     2910.43     3181.63    108.85 o 
   0  -5   3    25462.78    28099.79    404.09 o 
   1  -5   3    15332.56    16550.61    254.32 o 
   2  -5   3     1702.76     1790.46     73.90 o 
   3  -5   3     4295.72     4575.27    136.68 o 
   4  -5   3    15324.25    15082.04    313.96 o 
   5  -5   3     3119.78     2942.77    119.18 o 
   6  -5   3     1075.43     1020.70     90.97 o 
   7  -5   3      995.25      998.08    160.70 o 
   8  -5   3     3066.55     2961.48    237.44 o 
   9  -5   3     1636.36     1910.00    253.19 o 
  10  -5   3      140.28      209.89    212.22 o 
  -9  -4   3       41.12      100.27    179.96 o 
  -8  -4   3     3313.12     3362.80    196.72 o 
  -7  -4   3     3135.26     3468.72    209.71 o 
  -6  -4   3       12.02       44.48     68.50 o 
  -5  -4   3     4440.28     4489.65    243.15 o 
  -4  -4   3    12829.27    13203.65    432.09 o 
  -3  -4   3     9351.42     9105.49    316.88 o 
  -2  -4   3     1545.78     1714.73    109.31 o 
  -1  -4   3     2233.78     2012.95     78.30 o 
   0  -4   3     4960.46     5265.93    103.24 o 
   1  -4   3     5180.77     5625.67    129.94 o 
   2  -4   3     2256.12     2496.30     92.71 o 
   3  -4   3     6087.79     6305.30    214.35 o 
   4  -4   3    10862.85    10772.41    243.91 o 
   5  -4   3     1491.93     1519.88     90.49 o 
   6  -4   3     1310.70     1236.42     95.02 o 
   7  -4   3     3740.63     3545.18    151.80 o 
   8  -4   3     2123.52     1924.87    204.00 o 
   9  -4   3       32.75      113.39    176.45 o 
  10  -4   3     1649.76     2020.94    282.87 o 
  -9  -3   3     1457.90     1729.24    286.85 o 
  -8  -3   3     3881.73     4388.02    199.14 o 
  -7  -3   3      960.48     1009.40    347.19 o 
  -6  -3   3      264.17      200.31     69.14 o 
  -5  -3   3    14755.76    15567.20    496.78 o 
  -4  -3   3    11720.93    12386.29    395.82 o 
  -3  -3   3     3144.56     3154.99    156.43 o 
  -2  -3   3      124.81       29.93     34.45 o 
  -1  -3   3    15011.52    15508.83    287.80 o 
   0  -3   3     6025.54     6137.92    136.19 o 
   1  -3   3     1596.13     1830.15     72.66 o 
   2  -3   3     1557.65     1608.62     72.36 o 
   3  -3   3    11057.77    11288.07    238.92 o 
   4  -3   3     3668.50     3814.70    126.46 o 
   5  -3   3      401.58      335.75     60.70 o 
   6  -3   3     4015.51     4072.69    152.94 o 
   7  -3   3     3255.70     3242.85    150.50 o 
   8  -3   3      486.00      461.33    158.31 o 
   9  -3   3      796.83      543.84    191.63 o 
 -10  -2   3     1634.13     1463.23    256.39 o 
  -9  -2   3     2892.64     3128.45    268.12 o 
  -8  -2   3     2345.87     2401.96    150.95 o 
  -7  -2   3        5.72       58.37     68.88 o 
  -6  -2   3     4975.00     4864.72    173.74 o 
  -5  -2   3    10201.76    10790.91    351.01 o 
  -4  -2   3     2177.82     2137.09    134.47 o 
  -3  -2   3      894.67     1108.14     84.58 o 
  -2  -2   3    19138.57    19694.79    486.55 o 
  -1  -2   3    17908.30    19819.54    479.02 o 
   0  -2   3    14193.76    14114.90    260.00 o 
   1  -2   3    12825.00    14641.39    514.69 o 
   2  -2   3    15344.84    15507.88    294.57 o 
   3  -2   3     8733.00     8470.98    270.57 o 
   4  -2   3       33.58       -3.90     38.25 o 
   5  -2   3     2931.31     1744.47    137.73 o 
   6  -2   3     3121.25     1524.35    147.90 o 
   7  -2   3      800.22      665.87    450.03 o 
   8  -2   3      184.98      132.24    168.32 o 
 -10  -1   3     2550.36     2601.93    271.32 o 
  -9  -1   3     2376.04     2357.58    221.69 o 
  -8  -1   3      112.49      101.28     81.92 o 
  -7  -1   3     2917.67     2749.79    136.40 o 
  -6  -1   3    12025.64    12937.69    302.72 o 
  -5  -1   3     8332.00     8602.93    281.55 o 
  -4  -1   3      446.61      432.21     79.47 o 
  -3  -1   3     2266.40     2294.46    104.16 o 
  -2  -1   3    10734.68    11212.02    289.14 o 
  -1  -1   3    20945.02    20740.18    502.30 o 
   0  -1   3     1988.67     2088.99    108.18 o 
   1  -1   3    34500.40    36352.52   1190.64 o 
   2  -1   3    10237.28    10106.04    336.80 o 
   3  -1   3     2911.67     2655.58     95.86 o 
   4  -1   3      595.10      435.62     82.11 o 
   5  -1   3     3128.34     3040.31    125.35 o 
   6  -1   3     2139.81     1902.26    186.90 o 
   7  -1   3       80.07      -27.22     80.80 o 
   8  -1   3     2249.66     2424.60    228.28 o 
 -10   0   3     2379.98     2478.75    266.43 o 
  -9   0   3      298.87      251.75    143.88 o 
  -8   0   3      335.00      161.08    114.08 o 
  -7   0   3     6746.57     7415.89    219.55 o 
  -6   0   3     9152.42     9796.09    241.63 o 
  -5   0   3       16.80       19.56     38.38 o 
  -4   0   3     4600.67     4774.74    126.96 o 
  -3   0   3    10224.63    11177.42    213.91 o 
  -2   0   3    11167.55    11970.40    295.73 o 
   0   0   3    37990.49    42608.13   1295.04 o 
   1   0   3    19698.19    20852.17    294.32 o 
   2   0   3      344.37      282.00     37.18 o 
   3   0   3      174.13       41.26     38.09 o 
   4   0   3     6548.11     5333.09    157.92 o 
   5   0   3     3547.98     3218.54    133.33 o 
   6   0   3     1063.27     1033.22    235.78 o 
   7   0   3      600.90      664.51    151.66 o 
   8   0   3     3859.42     3571.20    274.84 o 
   9   0   3     1573.32     1500.94    260.28 o 
 -11   1   3     2216.76     2531.77    296.24 o 
 -10   1   3      843.34      428.82    168.54 o 
  -9   1   3      158.54       65.20    126.69 o 
  -8   1   3     4150.86     3999.52    239.26 o 
  -7   1   3     6965.37     7422.33    209.94 o 
  -6   1   3     2593.73     2579.92    109.80 o 
  -5   1   3     1492.52     1640.82     78.13 o 
  -4   1   3     6415.62     6559.27    149.01 o 
  -3   1   3     3357.23     3343.61     82.80 o 
  -2   1   3     2405.78     2253.12    114.08 o 
  -1   1   3    13306.97    14774.66    258.37 o 
   0   1   3    12373.50    13091.41    248.16 o 
   1   1   3     8795.34     8518.09    145.65 o 
   2   1   3      809.52      809.18     59.75 o 
   3   1   3     9613.72     9423.15    212.65 o 
   4   1   3     7775.73     7616.58    199.01 o 
   5   1   3     1208.50     1216.14    101.58 o 
   6   1   3      135.37      102.84    109.87 o 
   7   1   3     4233.05     4616.72    280.99 o 
   8   1   3     2468.78     2496.76    249.80 o 
   9   1   3      205.03       47.00    198.22 o 
 -11   2   3     1849.20     2025.83    283.37 o 
 -10   2   3        5.16     -136.42    143.25 o 
  -9   2   3     1794.61     1982.98    197.78 o 
  -8   2   3     5619.01     5556.38    287.33 o 
  -7   2   3     5125.83     5486.35    261.72 o 
  -6   2   3      479.69      506.68    131.49 o 
  -5   2   3     3786.48     3707.69    111.82 o 
  -4   2   3     9443.70     9751.31    191.51 o 
  -3   2   3     1157.71     1111.85     70.56 o 
  -2   2   3     1822.83     1780.70     58.27 o 
  -1   2   3     7612.71     7850.73    166.08 o 
   0   2   3     4351.99     4159.95    116.05 o 
   1   2   3       54.51       47.62     32.49 o 
   2   2   3     3684.55     3570.98     88.31 o 
   3   2   3     7025.86     6493.75    183.82 o 
   4   2   3     3331.86     3351.13    128.95 o 
   5   2   3     1545.99     1463.11    186.11 o 
   6   2   3     3788.73     3529.35    243.90 o 
   7   2   3     4677.11     4695.22    303.01 o 
   8   2   3     1153.29     1477.16    243.21 o 
 -11   3   3      347.33      485.05    198.72 o 
 -10   3   3     1014.76      996.70    200.10 o 
  -9   3   3     3050.60     3021.21    230.41 o 
  -8   3   3     2766.84     2777.62    204.50 o 
  -7   3   3     1097.97     1132.17    138.80 o 
  -6   3   3      597.79      605.15     99.96 o 
  -5   3   3     7756.66     7539.23    269.25 o 
  -4   3   3     1949.96     2002.80    116.90 o 
  -3   3   3       54.27       -1.76     33.26 o 
  -2   3   3    27196.36    31041.47    430.55 o 
  -1   3   3    12987.85    14137.70    319.74 o 
   0   3   3     1438.93     1446.17     76.66 o 
   1   3   3      119.68       35.25     39.73 o 
   2   3   3     7023.31     6757.14    135.25 o 
   3   3   3     5848.21     5955.71    283.31 o 
   4   3   3      537.23      348.57    123.61 o 
   5   3   3     3290.05     3084.90    231.10 o 
   6   3   3     2933.70     2959.28    245.66 o 
   7   3   3     1722.60     1786.51    252.94 o 
   8   3   3        0.85     -139.49    175.88 o 
 -11   4   3      135.85       43.86    177.45 o 
 -10   4   3     2879.32     2869.74    251.94 o 
  -9   4   3     3289.57     3398.33    244.41 o 
  -8   4   3     1781.03     1715.23    174.88 o 
  -7   4   3     1336.40     1282.89    135.79 o 
  -6   4   3     4616.93     4243.74    208.64 o 
  -5   4   3     4956.15     4917.22    210.40 o 
  -4   4   3       30.22      -17.26     43.61 o 
  -3   4   3     9194.07    10520.34    312.17 o 
  -2   4   3    19584.50    22304.82    328.45 o 
  -1   4   3     3179.07     3475.05     97.72 o 
   0   4   3      646.34      563.99     63.04 o 
   1   4   3     5214.74     4891.88    165.20 o 
   2   4   3     7628.36     7463.17    223.49 o 
   3   4   3     1798.64     1557.17    169.42 o 
   4   4   3     2753.84     2534.54    216.73 o 
   5   4   3     2973.93     3047.63    247.92 o 
   6   4   3     1681.08     1775.34    247.48 o 
   7   4   3      275.10      375.30    191.01 o 
 -11   5   3      835.86      648.63    212.53 o 
 -10   5   3     2811.14     2880.22    252.44 o 
  -9   5   3     1177.10     1007.61    174.19 o 
  -8   5   3      103.75       31.25     87.09 o 
  -7   5   3     6875.45     6487.25    289.77 o 
  -6   5   3    10111.43     9488.19    343.42 o 
  -5   5   3     1541.60     1537.27    123.80 o 
  -4   5   3     2197.08     2317.68    135.91 o 
  -3   5   3     8507.98     9413.68    224.33 o 
  -2   5   3     6964.86     7674.31    151.46 o 
  -1   5   3      400.77      334.77     52.89 o 
   0   5   3     4639.16     4254.38    155.64 o 
   1   5   3     7225.04     7423.00    226.58 o 
   2   5   3     3279.85     2876.23    148.19 o 
   3   5   3      211.23       12.05    110.19 o 
   4   5   3     3807.15     3448.97    268.75 o 
   5   5   3     2850.10     2639.33    253.63 o 
   6   5   3      704.34      791.76    212.15 o 
   7   5   3       65.41        4.58    190.57 o 
 -11   6   3     2477.19     2393.85    264.67 o 
 -10   6   3     1205.03     1008.74    200.48 o 
  -9   6   3       64.04      -96.01    112.19 o 
  -8   6   3     1922.82     1941.69    181.03 o 
  -7   6   3     4513.23     4528.49    241.21 o 
  -6   6   3      553.45      497.03    102.66 o 
  -5   6   3     1102.42     1020.23    119.47 o 
  -4   6   3     7899.49     8272.09    222.00 o 
  -3   6   3    10099.99    11463.54    257.78 o 
  -2   6   3     2386.41     2486.83     89.27 o 
  -1   6   3     3301.45     3241.83    110.56 o 
   0   6   3     9053.71     9175.76    258.14 o 
   1   6   3     4651.57     4503.31    224.11 o 
   2   6   3       98.76       39.11     79.29 o 
   3   6   3     4279.91     4442.84    301.19 o 
   4   6   3     4682.21     4377.77    313.62 o 
   5   6   3     1208.27     1574.11    266.74 o 
   6   6   3       25.42      160.13    189.94 o 
 -11   7   3     2336.55     2552.29    268.19 o 
 -10   7   3      308.15       83.46    146.20 o 
  -9   7   3      530.52      420.67    140.62 o 
  -8   7   3     2470.93     2259.76    191.51 o 
  -7   7   3     1064.78     1157.65    145.07 o 
  -6   7   3      449.17      295.86     97.57 o 
  -5   7   3     5645.79     5827.86    232.42 o 
  -4   7   3     7095.51     7783.60    223.65 o 
  -3   7   3     3123.03     3412.83    141.14 o 
  -2   7   3      386.66      353.81     88.11 o 
  -1   7   3     5374.19     5200.47    259.65 o 
   0   7   3     5231.35     4856.73    191.38 o 
   1   7   3     1418.05     1249.38    123.55 o 
   2   7   3     2496.84     2224.25    156.47 o 
   3   7   3     4765.88     4326.63    307.59 o 
   4   7   3     3558.96     3304.84    292.66 o 
   5   7   3       72.86       88.35    200.73 o 
   6   7   3     1099.41      953.96    271.07 o 
 -10   8   3      206.15       17.00    150.91 o 
  -9   8   3     1905.37     1672.87    196.03 o 
  -8   8   3     2273.03     2370.13    201.74 o 
  -7   8   3      353.44      342.73    117.78 o 
  -6   8   3     1240.16     1340.33    110.27 o 
  -5   8   3     6647.13     7313.03    229.23 o 
  -4   8   3     3503.60     3806.28    160.30 o 
  -3   8   3        2.24      -10.15    104.57 o 
  -2   8   3     3854.49     4030.26    170.06 o 
  -1   8   3     7281.20     7108.95    354.81 o 
   0   8   3      911.77      673.81    110.73 o 
   1   8   3      403.61      197.79    101.77 o 
   2   8   3     3273.14     3248.23    194.44 o 
   3   8   3     2923.49     2699.00    271.45 o 
   4   8   3      331.31      -70.72    196.40 o 
   5   8   3      536.01      516.11    251.37 o 
 -10   9   3     1456.76     1498.50    240.20 o 
  -9   9   3     1751.23     1690.38    223.32 o 
  -8   9   3      644.63      767.98    159.38 o 
  -7   9   3      519.94      374.47     99.00 o 
  -6   9   3     4696.67     4598.29    188.62 o 
  -5   9   3     4351.56     4745.14    192.26 o 
  -4   9   3     1155.74     1186.79    218.05 o 
  -3   9   3     1151.38     1503.08    185.86 o 
  -2   9   3     6926.08     7174.34    359.36 o 
  -1   9   3     2243.75     2188.35    149.63 o 
   0   9   3        4.09      -86.89     97.26 o 
   1   9   3     3430.44     3082.08    186.56 o 
   2   9   3     3380.77     3221.41    205.99 o 
   3   9   3      599.42      386.97    213.85 o 
   4   9   3       35.86      -19.77    223.89 o 
  -9  10   3     1247.22     1189.33    209.71 o 
  -8  10   3        6.73       -0.34     99.24 o 
  -7  10   3     2951.42     2724.58    166.69 o 
  -6  10   3     4045.02     4257.57    195.96 o 
  -5  10   3     1708.95     1831.78    144.53 o 
  -4  10   3      356.68      343.36    159.32 o 
  -3  10   3     2777.92     3190.13    260.85 o 
  -2  10   3     3328.88     3303.52    261.10 o 
  -1  10   3      232.83      115.77    141.69 o 
   0  10   3     1338.96     1248.14    163.41 o 
   1  10   3     3439.87     3395.60    206.65 o 
   2  10   3     1355.46     1212.63    185.53 o 
   3  10   3       18.68       40.85    233.05 o 
  -9  11   3       24.05       69.46    120.43 o 
  -8  11   3      857.82      736.98    175.29 o 
  -7  11   3     3963.14     4032.63    211.27 o 
  -6  11   3     1898.82     1980.05    239.23 o 
  -5  11   3       12.24      -22.34    169.23 o 
  -4  11   3     1642.77     1457.58    247.10 o 
  -3  11   3     3452.09     3618.51    295.23 o 
  -2  11   3      711.07      826.46    204.12 o 
  -1  11   3      449.21      583.18    201.11 o 
   0  11   3     2075.87     2096.49    293.79 o 
   1  11   3     1629.87     1537.21    201.45 o 
   2  11   3      201.28       63.95    163.79 o 
  -8  12   3     2130.33     2277.88    199.80 o 
  -7  12   3     1739.08     1502.57    264.61 o 
  -6  12   3      161.81       25.29    199.73 o 
  -5  12   3     1165.45      722.36    235.24 o 
  -4  12   3     3692.86     4506.97    347.56 o 
  -3  12   3     2070.46     2255.81    269.44 o 
  -2  12   3       14.55      -41.48    189.81 o 
  -1  12   3     1481.10     1010.56    252.88 o 
   0  12   3     1635.34     1517.51    300.88 o 
  -6  13   3      186.13      247.10    233.80 o 
  -5  13   3     2361.58     2783.58    333.88 o 
  -4  13   3     2340.37     2299.73    337.40 o 
  -3  13   3       29.09     -210.52    210.52 o 
  -2  13   3     1150.28     1604.42    310.79 o 
   4 -15   4       65.03      121.48    227.46 o 
   2 -14   4     2309.11     3157.25    357.42 o 
   3 -14   4       29.46      181.03    232.48 o 
   4 -14   4      731.99      661.81    236.37 o 
   5 -14   4     1120.62     1224.10    267.43 o 
   6 -14   4       96.93      -82.58    213.97 o 
  -2 -13   4       21.55     -183.79    183.79 o 
  -1 -13   4     1579.81      928.93    223.32 o 
   0 -13   4     4748.18     4532.07    300.82 o 
   1 -13   4     4245.84     4416.24    347.63 o 
   2 -13   4      466.32      688.41    227.84 o 
   3 -13   4      547.75      575.53    194.52 o 
   4 -13   4     1439.88     1536.33    256.45 o 
   5 -13   4      430.01      412.63    188.31 o 
   6 -13   4      219.73       30.93    176.20 o 
   7 -13   4     2507.18     2523.74    281.36 o 
  -3 -12   4      219.47      197.22    182.47 o 
  -2 -12   4      740.58      501.11    185.74 o 
  -1 -12   4     3812.95     3598.56    273.46 o 
   0 -12   4     5042.48     4904.74    215.16 o 
   1 -12   4     1827.73     1920.67    221.97 o 
   2 -12   4      276.84      373.10    164.71 o 
   3 -12   4     1419.12     1653.55    234.87 o 
   4 -12   4      810.54      927.74    194.46 o 
   5 -12   4      223.56      175.88    161.89 o 
   6 -12   4     4425.17     4051.42    307.59 o 
   7 -12   4     5096.29     5269.36    349.51 o 
   8 -12   4     2416.79     2310.71    270.07 o 
  -4 -11   4      436.91      415.08    215.16 o 
  -3 -11   4       78.93      -34.01    154.93 o 
  -2 -11   4     3738.76     3794.21    270.51 o 
  -1 -11   4     6664.71     6453.30    237.85 o 
   0 -11   4     3135.82     3122.58    140.09 o 
   1 -11   4        0.37      -75.86     75.86 o 
   2 -11   4      954.71      924.82    111.31 o 
   3 -11   4     2291.40     2429.56    218.68 o 
   4 -11   4        4.30     -114.64    123.68 o 
   5 -11   4     3943.40     3960.05    282.24 o 
   6 -11   4     6748.35     6475.58    365.07 o 
   7 -11   4     4512.07     4837.03    327.23 o 
   8 -11   4      741.15      703.47    201.17 o 
   9 -11   4      275.23      168.61    177.20 o 
  -5 -10   4      832.17      519.31    207.70 o 
  -4 -10   4      233.62      154.80    157.31 o 
  -3 -10   4     1919.94     2000.92    214.16 o 
  -2 -10   4     8716.42     8908.96    390.55 o 
  -1 -10   4     4170.49     4098.67    180.48 o 
   0 -10   4      339.33      220.91    111.45 o 
   1 -10   4     2032.77     2118.99    101.48 o 
   2 -10   4     3585.92     4000.45    173.69 o 
   3 -10   4      999.19      898.07     89.82 o 
   4 -10   4     1252.50     1316.78    189.50 o 
   5 -10   4     6511.21     6731.84    349.38 o 
   6 -10   4     3977.14     4142.15    285.19 o 
   7 -10   4      745.23      708.12    176.51 o 
   8 -10   4       35.70      164.34    164.71 o 
   9 -10   4      914.05     1012.95    225.39 o 
  -6  -9   4     1059.76     1134.12    246.60 o 
  -5  -9   4      428.93      305.27    162.83 o 
  -4  -9   4     1531.32     1584.71    222.51 o 
  -3  -9   4     7721.54     7562.07    358.42 o 
  -2  -9   4     7379.90     7263.20    333.51 o 
  -1  -9   4     3106.33     2959.77    145.69 o 
   0  -9   4      726.85      671.59     75.15 o 
   1  -9   4     3142.61     3341.98    112.19 o 
   2  -9   4     2129.66     2098.68     88.52 o 
   3  -9   4       59.86        8.02     51.68 o 
   4  -9   4     8034.85     8188.36    367.20 o 
   5  -9   4     9280.75     9453.18    407.24 o 
   6  -9   4     1916.58     1793.22    194.52 o 
   7  -9   4        9.79      143.44    140.37 o 
   8  -9   4      416.22      266.37    163.65 o 
   9  -9   4      872.05      851.75    224.14 o 
  -7  -8   4     1780.57     1997.79    291.59 o 
  -6  -8   4      546.39      711.76    198.29 o 
  -5  -8   4     1097.16      896.49    190.76 o 
  -4  -8   4     8367.95     8303.63    382.83 o 
  -3  -8   4    10959.36    10870.29    424.31 o 
  -2  -8   4     5686.67     5808.18    279.17 o 
  -1  -8   4        2.55       -7.47     55.48 o 
   0  -8   4     3369.32     3191.30    106.72 o 
   1  -8   4     3762.09     4081.50    115.66 o 
   2  -8   4      123.06       69.12     37.66 o 
   3  -8   4     2562.37     2640.50     88.87 o 
   4  -8   4    12331.46    13609.78    303.49 o 
   5  -8   4     6894.10     6834.81    328.74 o 
   6  -8   4      475.27      160.20    112.76 o 
   7  -8   4      814.95      853.13    179.77 o 
   8  -8   4     1348.43     1656.56    238.57 o 
   9  -8   4      337.57      116.77    182.66 o 
  10  -8   4      420.86      508.39    230.48 o 
  -8  -7   4     1676.79     2090.03    306.78 o 
  -7  -7   4      604.46      689.79    201.05 o 
  -6  -7   4      221.33      259.53    155.43 o 
  -5  -7   4     5027.06     5280.28    307.72 o 
  -4  -7   4    10190.71    10688.57    422.42 o 
  -3  -7   4     6369.23     6740.94    302.70 o 
  -2  -7   4     2000.71     2200.27    157.25 o 
  -1  -7   4     3294.07     3268.53    183.98 o 
   0  -7   4     8095.60     8421.94    173.56 o 
   1  -7   4      980.06      972.55     58.56 o 
   2  -7   4     7621.41     7559.33    152.19 o 
   3  -7   4    11131.02    11382.93    201.66 o 
   4  -7   4    11734.44    12451.75    524.92 o 
   5  -7   4     4017.25     4150.03    170.52 o 
   6  -7   4       49.12      -70.09    107.68 o 
   7  -7   4     2882.67     2627.40    229.47 o 
   8  -7   4      894.81      778.65    179.21 o 
   9  -7   4       13.40      -88.16    171.37 o 
  10  -7   4     1610.91     1611.13    268.88 o 
  -8  -6   4     1447.65     1842.73    263.92 o 
  -7  -6   4       14.95      -27.28    100.29 o 
  -6  -6   4     2096.47     1885.84    211.34 o 
  -5  -6   4     7408.20     7847.45    361.37 o 
  -4  -6   4     4735.43     4698.17    251.68 o 
  -3  -6   4     1613.45     1612.51    146.83 o 
  -2  -6   4      146.19      127.19     64.00 o 
  -1  -6   4     7475.16     7765.04    210.36 o 
   0  -6   4     7569.18     8410.50    449.00 o 
   1  -6   4     8338.10     9068.54    167.17 o 
   2  -6   4    24164.38    26068.19    477.01 o 
   3  -6   4    16170.45    16669.42    352.35 o 
   4  -6   4    10069.79    10119.01    246.56 o 
   5  -6   4       10.53       20.70     59.38 o 
   6  -6   4     2000.84     1947.02    183.29 o 
   7  -6   4     2114.77     2141.92    202.68 o 
   8  -6   4       42.91      121.73    141.37 o 
   9  -6   4     1315.17     1680.09    251.75 o 
  10  -6   4     2134.65     2409.85    307.40 o 
  -9  -5   4     1438.44     1655.93    279.61 o 
  -8  -5   4      301.73      253.96    116.55 o 
  -7  -5   4      582.81      534.54    108.54 o 
  -6  -5   4     5882.38     6210.28    318.26 o 
  -5  -5   4    11050.69    10430.68    402.47 o 
  -4  -5   4     2234.48     2459.17    174.13 o 
  -3  -5   4      137.47      111.88     65.45 o 
  -2  -5   4     7867.48     8015.36    273.21 o 
  -1  -5   4     8694.81     9287.05    333.16 o 
   0  -5   4      175.55       94.56     35.43 o 
   1  -5   4    13414.03    13761.05    216.93 o 
   2  -5   4    15059.54    15924.26    277.96 o 
   3  -5   4     8146.94     8502.89    210.61 o 
   4  -5   4      228.28      174.81     54.06 o 
   5  -5   4      908.54      915.48    138.36 o 
   6  -5   4     2654.44     2440.21    125.51 o 
   7  -5   4       65.73       34.26    115.08 o 
   8  -5   4     1921.44     1836.21    219.12 o 
   9  -5   4     3339.57     3345.43    289.14 o 
  10  -5   4     2271.84     2814.83    331.19 o 
  -9  -4   4      554.75      526.28    147.97 o 
  -8  -4   4       87.26       18.03     97.94 o 
  -7  -4   4     5067.12     5445.84    209.46 o 
  -6  -4   4    10637.97    11252.73    297.83 o 
  -5  -4   4    11059.78    11480.08    408.87 o 
  -4  -4   4      920.62      969.46    113.89 o 
  -3  -4   4     2612.12     2697.56    147.71 o 
  -2  -4   4     4138.15     4136.06    168.23 o 
  -1  -4   4     2652.08     2804.38     95.69 o 
   0  -4   4     3095.71     2989.47     96.30 o 
   1  -4   4    24435.40    24833.42    453.50 o 
   2  -4   4     6916.52     6799.21    222.76 o 
   3  -4   4     2975.41     3079.56    115.57 o 
   4  -4   4      754.46      742.96     81.67 o 
   5  -4   4     2690.19     2918.30    125.02 o 
   6  -4   4      213.67       65.37     74.61 o 
   7  -4   4     1317.34     1361.67    124.47 o 
   8  -4   4     5216.10     5218.48    313.43 o 
   9  -4   4     3835.66     4051.79    306.90 o 
  -9  -3   4       27.62       19.31    116.04 o 
  -8  -3   4     2155.85     2198.12    151.39 o 
  -7  -3   4     9608.52    10391.99    294.42 o 
  -6  -3   4    13625.41    14400.48    350.86 o 
  -5  -3   4     1422.78     1493.48    138.74 o 
  -4  -3   4     2255.74     2204.92    141.25 o 
  -3  -3   4     2257.03     2351.12    124.93 o 
  -2  -3   4     3840.05     4127.59    155.62 o 
  -1  -3   4     2493.04     2438.89     83.10 o 
   0  -3   4    14608.32    13912.13    274.72 o 
   1  -3   4    10922.69    11205.07    279.92 o 
   2  -3   4     7797.17     8042.94    191.44 o 
   3  -3   4       14.92        8.03     38.41 o 
   4  -3   4     5706.69     5603.76    164.89 o 
   5  -3   4     3043.71     2929.33    129.19 o 
   6  -3   4        0.15        0.28     64.12 o 
   7  -3   4     2352.56     2410.53    141.45 o 
   8  -3   4     4642.97     4930.46    306.28 o 
 -10  -2   4       83.26       13.74    178.14 o 
  -9  -2   4      755.75      596.86    178.83 o 
  -8  -2   4     7128.78     7486.62    295.48 o 
  -7  -2   4    11517.47    12754.55    454.90 o 
  -6  -2   4     3436.41     3604.73    146.28 o 
  -5  -2   4      245.79      202.13     54.58 o 
  -4  -2   4     5796.77     6359.05    233.11 o 
  -3  -2   4     4624.96     4788.46    173.12 o 
  -2  -2   4      644.62      772.62     60.99 o 
   0  -2   4    22823.40    23926.81    616.35 o 
   1  -2   4    14583.25    15311.36    278.66 o 
   2  -2   4      248.39      234.46     43.61 o 
   3  -2   4     1572.79     1618.46     83.35 o 
   4  -2   4     4205.53     4019.45    173.81 o 
   5  -2   4       11.22       34.46     57.64 o 
   6  -2   4      561.09      518.55    122.74 o 
   7  -2   4     4521.74     4562.97    190.23 o 
   8  -2   4     3617.01     3525.65    260.16 o 
 -10  -1   4      157.54      120.41    169.61 o 
  -9  -1   4     4613.91     5081.87    313.62 o 
  -8  -1   4     7809.81     9186.76    408.74 o 
  -7  -1   4     4577.79     5113.71    184.46 o 
  -6  -1   4        0.85       -4.83     50.89 o 
  -5  -1   4     2818.68     2763.37    141.65 o 
  -4  -1   4      732.82      675.36     73.67 o 
  -3  -1   4      813.02      798.22     62.00 o 
  -2  -1   4     2633.93     2613.10    104.16 o 
  -1  -1   4    51760.39    56570.74   1296.07 o 
   0  -1   4    36876.81    39635.02    835.26 o 
   1  -1   4     9886.54    10009.46    201.69 o 
   2  -1   4     4205.24     4094.50    117.71 o 
   3  -1   4     3052.63     2946.98    133.56 o 
   4  -1   4      510.38      362.34     62.39 o 
   5  -1   4     4493.97     4046.03    151.96 o 
   6  -1   4     5029.37     4831.99    182.00 o 
   7  -1   4     4529.60     4917.60    283.94 o 
   8  -1   4     1855.38     2020.00    247.98 o 
 -10   0   4     1462.22     1139.95    216.86 o 
  -9   0   4     5501.96     6249.87    339.34 o 
  -8   0   4     6729.30     7495.55    351.58 o 
  -7   0   4      550.06      651.94    158.13 o 
  -6   0   4     2875.84     3153.14    126.31 o 
  -5   0   4     3772.46     4362.38    134.32 o 
  -4   0   4       50.89        2.27     25.03 o 
  -3   0   4     1809.47     1839.35     83.14 o 
  -2   0   4    18769.50    18329.76    460.64 o 
  -1   0   4    24118.53    10377.40    301.32 o 
   0   0   4     3509.21     3330.96    172.15 o 
   1   0   4      619.02      583.11     47.88 o 
   2   0   4     4852.18     4947.37    106.50 o 
   3   0   4     7367.91     6848.27    174.56 o 
   4   0   4     1699.91     1445.89     91.55 o 
   5   0   4     9343.87     8893.84    353.15 o 
   6   0   4     6451.90     6839.83    324.91 o 
   7   0   4     3646.03     3826.15    267.31 o 
   8   0   4       21.03     -152.67    152.67 o 
   9   0   4      778.75     1352.73    269.88 o 
 -11   1   4      291.38       87.09    192.57 o 
 -10   1   4     4755.56     5392.98    342.92 o 
  -9   1   4     5261.57     5223.81    309.04 o 
  -8   1   4     3465.36     3778.84    242.65 o 
  -7   1   4      326.04      261.28     94.06 o 
  -6   1   4     4460.13     5037.02    154.61 o 
  -5   1   4     2443.35     2672.31     98.26 o 
  -4   1   4      399.06      335.46     38.34 o 
  -3   1   4    11034.66    11400.76    213.02 o 
  -2   1   4    28952.93    29121.69    597.40 o 
  -1   1   4     1139.97      968.84     54.58 o 
   0   1   4      146.95       39.10     28.08 o 
   1   1   4     5826.84     5671.02    148.53 o 
   2   1   4     2163.89     2112.35     94.17 o 
   3   1   4       93.89       37.83     47.02 o 
   4   1   4     6397.15     6023.39    178.97 o 
   5   1   4     9088.96     8677.17    364.32 o 
   6   1   4     6014.26     5469.97    300.94 o 
   7   1   4      602.48      620.77    172.31 o 
   8   1   4      582.45      564.49    198.03 o 
 -11   2   4     2268.51     2498.14    277.41 o 
 -10   2   4     6724.01     7230.75    387.16 o 
  -9   2   4     3368.67     3545.16    255.14 o 
  -8   2   4       15.23      -61.43     95.38 o 
  -7   2   4     2626.74     2706.03    183.10 o 
  -6   2   4     1059.28     1079.02    110.06 o 
  -5   2   4       48.22       25.49     33.35 o 
  -4   2   4     7322.56     7365.09    153.28 o 
  -3   2   4     6008.44     5413.40    210.77 o 
  -2   2   4    12336.40    12838.55    292.44 o 
  -1   2   4      612.49      554.84     66.23 o 
   0   2   4     8966.22     9195.77    208.76 o 
   1   2   4     7991.29     7704.11    193.70 o 
   2   2   4      660.59      498.26     85.59 o 
   3   2   4     3261.60     2561.45    176.83 o 
   4   2   4     9444.00     8711.05    361.18 o 
   5   2   4     5037.77     5044.35    288.71 o 
   6   2   4     1698.10     1738.32    225.52 o 
   7   2   4       79.02      -43.30    148.15 o 
   8   2   4     1563.60     1887.54    288.83 o 
 -11   3   4     4528.35     4830.25    349.45 o 
 -10   3   4     4715.77     4937.55    317.63 o 
  -9   3   4      382.80      342.23    136.54 o 
  -8   3   4     1293.50     1418.93    180.03 o 
  -7   3   4     2668.63     2616.30    176.20 o 
  -6   3   4      251.16      169.04     72.47 o 
  -5   3   4     5818.54     5976.41    232.23 o 
  -4   3   4     8792.28     8869.93    281.30 o 
  -3   3   4    16612.11    16864.71    436.29 o 
  -2   3   4     9065.48     9830.19    168.15 o 
  -1   3   4     1216.33     1206.14     48.51 o 
   0   3   4     6863.14     7205.24    188.08 o 
   1   3   4     5226.28     5592.52    315.31 o 
   2   3   4     1019.86      958.32     88.31 o 
   3   3   4     9325.68     8633.18    364.57 o 
   4   3   4     6856.30     6082.02    315.31 o 
   5   3   4     2457.73     2474.67    222.76 o 
   6   3   4       55.15       36.58    143.44 o 
   7   3   4     1189.72     1303.03    240.58 o 
   8   3   4     1215.39     1363.77    280.05 o 
 -11   4   4     3141.28     3312.24    300.44 o 
 -10   4   4     1037.42     1134.30    202.11 o 
  -9   4   4      633.92      662.62    154.93 o 
  -8   4   4     3638.69     3751.17    231.98 o 
  -7   4   4      223.29      122.92     83.52 o 
  -6   4   4     1909.96     1809.98    139.55 o 
  -5   4   4    10653.79     9603.40    320.39 o 
  -4   4   4    16656.04    16280.21    448.90 o 
  -3   4   4    14490.85    15387.22    537.77 o 
  -2   4   4     1702.92     1929.37     66.96 o 
  -1   4   4     4381.80     4662.60    148.43 o 
   0   4   4     3396.21     3498.75    135.26 o 
   1   4   4       17.09       22.51     52.37 o 
   2   4   4    10080.01     9709.48    271.29 o 
   3   4   4     9108.82     9270.07    277.96 o 
   4   4   4     3823.55     3474.63    257.27 o 
   5   4   4      170.18       48.19    139.87 o 
   6   4   4      777.56      638.40    197.66 o 
   7   4   4     1932.24     2475.61    321.15 o 
 -11   5   4     1295.77     1132.48    235.62 o 
 -10   5   4       32.26       97.82    168.35 o 
  -9   5   4     1971.12     1757.21    188.75 o 
  -8   5   4     2201.79     2040.27    183.48 o 
  -7   5   4       14.20       44.93     75.55 o 
  -6   5   4     8041.53     7850.27    304.14 o 
  -5   5   4    10568.50    10110.22    337.65 o 
  -4   5   4     6545.21     6781.41    249.30 o 
  -3   5   4      363.82      314.82     43.42 o 
  -2   5   4     3332.71     3418.37     97.21 o 
  -1   5   4     7128.67     6868.52    145.44 o 
   0   5   4      559.10      331.07    108.37 o 
   1   5   4     2782.22     2878.43    143.39 o 
   2   5   4    10204.90     9818.44    288.97 o 
   3   5   4     7252.18     7218.66    256.77 o 
   4   5   4     1731.94     1850.45    250.68 o 
   5   5   4      676.34      696.57    200.23 o 
   6   5   4     1191.74      967.77    233.17 o 
   7   5   4      682.31      412.01    245.22 o 
 -11   6   4       45.52       49.32    169.23 o 
 -10   6   4      405.52      431.77    168.92 o 
  -9   6   4     1056.48     1092.20    175.82 o 
  -8   6   4      407.09      241.08    114.89 o 
  -7   6   4     2894.22     2822.17    190.13 o 
  -6   6   4    13146.82    13321.43    438.86 o 
  -5   6   4     9099.31     9623.17    336.65 o 
  -4   6   4      734.17      696.57    124.59 o 
  -3   6   4     1548.28     1609.30     74.77 o 
  -2   6   4     7301.28     7888.13    168.60 o 
  -1   6   4      672.10      528.18    158.75 o 
   0   6   4     1894.50     1786.81    120.95 o 
   1   6   4     7216.14     6923.15    362.03 o 
   2   6   4    11582.24    10610.69    319.16 o 
   3   6   4     4225.01     3868.82    201.34 o 
   4   6   4       64.93      -17.70    167.10 o 
   5   6   4      441.45      134.22    197.97 o 
   6   6   4      862.52      580.05    235.12 o 
 -10   7   4      986.34      839.76    188.62 o 
  -9   7   4      157.87       85.34    119.66 o 
  -8   7   4      430.11      366.01    125.50 o 
  -7   7   4     9381.65     8771.86    355.78 o 
  -6   7   4     7503.72     7309.25    302.76 o 
  -5   7   4     2704.94     2771.45    133.74 o 
  -4   7   4      175.41      159.91     64.80 o 
  -3   7   4     2894.75     3135.92    250.59 o 
  -2   7   4     3403.69     3627.83    172.06 o 
  -1   7   4        4.53      -62.28     72.87 o 
   0   7   4     4907.94     4833.57    200.05 o 
   1   7   4    11266.40    11687.34    475.38 o 
   2   7   4     3521.08     3171.86    222.66 o 
   3   7   4      115.11     -101.78    171.55 o 
   4   7   4      900.89      838.01    228.47 o 
   5   7   4      729.06      742.75    266.62 o 
 -10   8   4      530.92      388.79    173.81 o 
  -9   8   4      125.24      120.10    125.81 o 
  -8   8   4     4266.63     4073.75    255.20 o 
  -7   8   4     9652.19     8872.00    363.31 o 
  -6   8   4     2351.82     2514.59    146.36 o 
  -5   8   4      223.46      198.68     80.09 o 
  -4   8   4     1191.23     1189.56    154.05 o 
  -3   8   4     1486.77     1379.84    197.85 o 
  -2   8   4     1791.75     1895.76    190.32 o 
  -1   8   4     1259.07     1227.35    137.83 o 
   0   8   4     6534.77     6487.45    245.03 o 
   1   8   4     6389.42     6222.62    252.83 o 
   2   8   4      524.85      577.70    174.82 o 
   3   8   4     1534.68     1311.51    265.17 o 
   4   8   4     1372.02     1271.53    284.56 o 
 -10   9   4        7.31      -93.43    153.92 o 
  -9   9   4      961.72      836.69    187.18 o 
  -8   9   4     7251.63     7271.79    353.46 o 
  -7   9   4     6413.93     6320.53    230.53 o 
  -6   9   4      333.64      333.49     97.49 o 
  -5   9   4      700.57      810.47    111.47 o 
  -4   9   4     1455.39     1616.40    197.97 o 
  -3   9   4      400.97      210.58    133.40 o 
  -2   9   4      765.11      836.12    181.41 o 
  -1   9   4     4955.56     5037.55    217.70 o 
   0   9   4     7140.48     6981.92    271.32 o 
   1   9   4     2020.39     1924.67    191.27 o 
   2   9   4      246.40      198.68    151.26 o 
   3   9   4     1417.52     1478.92    283.69 o 
  -9  10   4     3284.32     3007.10    191.59 o 
  -8  10   4     4904.02     4812.19    215.34 o 
  -7  10   4     2252.95     2036.96    152.27 o 
  -6  10   4       15.71       -1.55     93.18 o 
  -5  10   4     1417.19     1581.70    238.82 o 
  -4  10   4      903.71      747.02    192.83 o 
  -3  10   4      105.41      -36.14    146.83 o 
  -2  10   4     3743.09     3689.86    283.12 o 
  -1  10   4     5516.07     4847.57    325.54 o 
   0  10   4     2494.86     2421.31    186.32 o 
   1  10   4       32.32      -18.81    142.25 o 
   2  10   4     1178.56     1090.72    187.94 o 
  -9  11   4     3884.96     3558.84    295.61 o 
  -8  11   4     1833.53     1997.01    326.29 o 
  -7  11   4        0.86       50.45    177.83 o 
  -6  11   4      995.87     1185.95    238.00 o 
  -5  11   4     1305.28     1223.85    246.66 o 
  -4  11   4      109.88      124.56    182.66 o 
  -3  11   4     2463.91     2334.05    262.54 o 
  -2  11   4     4759.20     4730.86    338.21 o 
  -1  11   4     3557.91     4024.81    322.53 o 
   0  11   4      669.10      711.94    235.37 o 
   1  11   4       87.14       53.63    160.98 o 
  -7  12   4     1093.09      926.04    249.36 o 
  -6  12   4     1389.29      829.22    249.93 o 
  -5  12   4      547.50      278.79    219.75 o 
  -4  12   4      220.31      139.55    209.27 o 
  -3  12   4     3260.92     3386.85    321.84 o 
  -2  12   4     2867.53     2660.28    293.10 o 
  -1  12   4      821.61     1008.05    260.03 o 
  -4  13   4     1686.34     1781.43    326.23 o 
   3 -15   5     1857.38     2251.23    369.53 o 
   4 -15   5     1845.71     2466.08    344.93 o 
  -1 -14   5     2246.61     2541.81    298.62 o 
   0 -14   5     1142.05      649.57    211.21 o 
   1 -14   5      202.63       57.92    237.88 o 
   2 -14   5     1872.51     1992.70    324.66 o 
   3 -14   5     2792.28     2810.63    311.48 o 
   4 -14   5      364.44       91.61    219.62 o 
   5 -14   5     1110.16     1365.53    261.16 o 
   6 -14   5     2130.19     2613.03    334.76 o 
  -2 -13   5     1725.08     1619.54    269.19 o 
  -1 -13   5      919.80      680.32    192.70 o 
   0 -13   5      176.45       43.04    154.64 o 
   1 -13   5     3079.70     3389.40    195.24 o 
   2 -13   5     3745.52     4055.18    336.33 o 
   3 -13   5      731.31      543.21    192.57 o 
   4 -13   5      687.79      642.54    210.40 o 
   5 -13   5     2983.29     3060.43    296.99 o 
   6 -13   5     2396.91     2499.02    284.50 o 
   7 -13   5      171.52      243.15    198.35 o 
  -4 -12   5      257.13       21.27    202.61 o 
  -3 -12   5     2554.87     2505.23    277.35 o 
  -2 -12   5     1410.40     1616.34    241.77 o 
  -1 -12   5       92.77      -65.76    136.67 o 
   0 -12   5     1959.21     1986.74    273.46 o 
   1 -12   5     4030.66     4574.00    202.25 o 
   2 -12   5     1201.71     1218.99    131.50 o 
   3 -12   5      140.46      103.85    150.97 o 
   4 -12   5     3373.58     3062.19    268.88 o 
   5 -12   5     5203.51     5379.55    349.82 o 
   6 -12   5      946.41      668.84    201.99 o 
   7 -12   5      216.29      181.72    179.34 o 
   8 -12   5     1263.75     1290.55    261.41 o 
  -5 -11   5       44.03       74.17    205.31 o 
  -4 -11   5     2679.90     2803.35    274.40 o 
  -3 -11   5     2576.93     2554.74    245.79 o 
  -2 -11   5      546.95      479.46    157.94 o 
  -1 -11   5     1255.97     1203.50    327.74 o 
   0 -11   5     3573.13     3767.20    193.70 o 
   1 -11   5     3868.16     3992.98    173.61 o 
   2 -11   5      797.61      672.63    248.92 o 
   3 -11   5      967.89      965.70    187.93 o 
   4 -11   5     4441.62     4707.70    303.95 o 
   5 -11   5     2298.56     2230.27    232.80 o 
   6 -11   5      115.86       20.71    141.81 o 
   7 -11   5     2596.65     2489.98    268.63 o 
   8 -11   5     1722.08     2085.88    290.09 o 
  -6 -10   5      174.56       77.75    211.34 o 
  -5 -10   5     1145.21     1125.90    236.75 o 
  -4 -10   5     5366.65     5306.01    334.70 o 
  -3 -10   5     1745.45     1838.84    197.41 o 
  -2 -10   5      293.20      114.96    116.90 o 
  -1 -10   5     2787.20     2596.83    150.88 o 
   0 -10   5     3776.38     4206.93    173.31 o 
   1 -10   5     1929.32     2038.51    121.26 o 
   2 -10   5      406.78      454.49    138.61 o 
   3 -10   5     2722.15     2825.35    134.69 o 
   4 -10   5     4830.12     5012.66    309.79 o 
   5 -10   5      131.22       62.75    127.38 o 
   6 -10   5     2172.55     2178.44    222.25 o 
   7 -10   5     4421.98     4402.62    318.20 o 
   8 -10   5      956.35      919.08    216.48 o 
   9 -10   5       52.83       71.85    193.70 o 
  -6  -9   5      266.69       -7.72    192.14 o 
  -5  -9   5     4871.87     4685.74    319.70 o 
  -4  -9   5     4155.53     4312.70    281.99 o 
  -3  -9   5      172.06      251.24    123.99 o 
  -2  -9   5     2948.90     3341.92    220.75 o 
  -1  -9   5     7452.93     7439.04    230.64 o 
   0  -9   5     3266.04     3400.55    147.13 o 
   1  -9   5      419.66      281.15     56.86 o 
   3  -9   5     6499.76     6797.28    199.38 o 
   4  -9   5     2848.03     2951.00    363.72 o 
   5  -9   5      448.40      343.92    138.93 o 
   6  -9   5     2977.35     2645.73    238.57 o 
   7  -9   5     1871.15     2031.54    224.14 o 
   8  -9   5       78.72       11.29    161.33 o 
   9  -9   5      632.91      707.05    226.65 o 
  -7  -8   5       66.14       -5.90    182.35 o 
  -6  -8   5     2582.51     2725.60    258.77 o 
  -5  -8   5     3938.97     4033.16    282.37 o 
  -4  -8   5      301.59      250.55    123.43 o 
  -3  -8   5     2104.96     2042.27    179.96 o 
  -2  -8   5     8569.13     8520.74    336.58 o 
  -1  -8   5     8090.13     8154.47    229.73 o 
   0  -8   5      238.92      116.99     53.83 o 
   1  -8   5     5480.75     5595.13    138.06 o 
   3  -8   5     8382.94     8555.34    224.37 o 
   4  -8   5        4.63      -50.51     83.27 o 
   5  -8   5     3172.32     3331.57    242.59 o 
   6  -8   5     2796.05     2886.68    234.30 o 
   7  -8   5      411.80      456.87    161.58 o 
   8  -8   5      367.17      467.41    179.71 o 
   9  -8   5     1236.01     1422.51    268.94 o 
  -8  -7   5      148.22      142.75    191.13 o 
  -7  -7   5     1411.92     1941.75    279.11 o 
  -6  -7   5     4917.73     4935.29    315.75 o 
  -5  -7   5     1731.92     1776.09    184.54 o 
  -4  -7   5     2010.41     1846.12    174.00 o 
  -3  -7   5     7529.15     7316.41    313.18 o 
  -2  -7   5     6077.99     6104.29    257.21 o 
  -1  -7   5      398.10      291.77     62.96 o 
   0  -7   5     1937.90     1878.18     96.99 o 
   1  -7   5     8744.87     9073.75    175.93 o 
   2  -7   5     7077.45     7347.29    219.45 o 
   3  -7   5     1205.90     1281.59     95.98 o 
   4  -7   5     2578.43     2719.97    132.66 o 
   5  -7   5     9552.63     9353.86    263.54 o 
   6  -7   5     1863.17     1541.54    185.42 o 
   7  -7   5      288.83      121.61    144.95 o 
   8  -7   5     1713.74     2150.08    265.68 o 
   9  -7   5     1988.25     2541.38    278.35 o 
  -8  -6   5      280.72      395.06    193.20 o 
  -7  -6   5     2829.81     2996.07    180.25 o 
  -6  -6   5     4076.02     4184.38    274.96 o 
  -5  -6   5       13.23      -68.96     96.19 o 
  -4  -6   5    10683.30    10929.21    408.18 o 
  -3  -6   5     8240.19     8604.13    324.72 o 
  -2  -6   5     5357.31     5426.23    227.97 o 
  -1  -6   5       82.11       -8.62     38.57 o 
   0  -6   5     6161.29     6053.70    168.34 o 
   1  -6   5     2659.81     2485.48    101.38 o 
   2  -6   5     1761.91     1742.62     98.76 o 
   3  -6   5      671.58      673.38     77.63 o 
   4  -6   5    11767.84    11432.88    526.02 o 
   5  -6   5     4918.17     4492.90    171.46 o 
   6  -6   5       16.24        0.93     72.70 o 
   7  -6   5     1790.68     1863.38    208.51 o 
   8  -6   5     3033.12     2932.74    266.87 o 
   9  -6   5      982.13      892.47    249.36 o 
  -9  -5   5      381.49      291.40    202.36 o 
  -8  -5   5     2082.38     2200.93    162.56 o 
  -7  -5   5     4869.10     4921.44    209.88 o 
  -6  -5   5     1460.35     1562.62    168.73 o 
  -5  -5   5     2457.51     2585.74    192.89 o 
  -4  -5   5     7117.34     7092.27    295.73 o 
  -3  -5   5     6511.09     6620.96    256.45 o 
  -2  -5   5      200.15      136.92     57.85 o 
  -1  -5   5     5145.45     5109.85    147.92 o 
   0  -5   5     4109.72     3857.89    134.72 o 
   1  -5   5     7126.48     7266.16    195.27 o 
   2  -5   5      152.97       91.57     49.98 o 
   3  -5   5     5905.09     6241.22    184.48 o 
   4  -5   5     8960.32     8503.92    228.61 o 
   5  -5   5       92.77       82.69     62.57 o 
   6  -5   5     2061.29     2180.66    131.58 o 
   7  -5   5     3592.03     3485.68    258.46 o 
   8  -5   5     1574.11     1741.58    253.63 o 
   9  -5   5        1.62      -45.18    191.70 o 
  -9  -4   5     2341.89     2381.35    180.05 o 
  -8  -4   5     4101.62     4243.20    206.60 o 
  -7  -4   5     2596.17     2484.88    148.70 o 
  -6  -4   5       15.25      -87.97     87.97 o 
  -5  -4   5     5081.12     5181.77    250.12 o 
  -4  -4   5     7298.65     7644.20    290.09 o 
  -3  -4   5      259.44      157.25     58.36 o 
  -2  -4   5     2273.96     2112.18    118.03 o 
  -1  -4   5    15110.97    15566.96    310.04 o 
   0  -4   5     5997.48     5693.77    157.84 o 
   1  -4   5       27.78       39.67     39.11 o 
   2  -4   5     4952.12     5048.25    153.93 o 
   3  -4   5     6930.07     7026.64    193.87 o 
   4  -4   5     2932.00     2915.86    125.41 o 
   5  -4   5     1586.64     1529.39    105.92 o 
   6  -4   5     3398.31     3143.11    149.12 o 
   7  -4   5     3689.56     3519.86    169.71 o 
   8  -4   5      216.80      180.15    161.70 o 
 -10  -3   5      930.52      931.56    235.87 o 
  -9  -3   5     2920.74     3466.66    290.34 o 
  -8  -3   5     1386.20     1791.99    244.15 o 
  -7  -3   5       38.27        9.66     74.00 o 
  -6  -3   5     6439.95     6774.59    303.92 o 
  -5  -3   5     8994.55     9683.15    347.31 o 
  -4  -3   5     5356.46     5844.52    229.35 o 
  -3  -3   5       17.00       23.09     43.30 o 
  -2  -3   5    13344.79    13158.16    363.31 o 
  -1  -3   5    14405.77    14687.82    286.51 o 
   0  -3   5     1216.04     1210.09     69.97 o 
   1  -3   5     2551.15     2581.34    101.49 o 
   2  -3   5     8562.73     8402.36    206.20 o 
   4  -3   5        1.18      -18.33     50.82 o 
   5  -3   5     3885.62     3905.59    212.47 o 
   6  -3   5     2602.81     2328.70    133.22 o 
   7  -3   5     1250.13     1400.80    180.56 o 
   8  -3   5      351.45      568.12    175.32 o 
 -10  -2   5     2376.24     2612.34    318.51 o 
  -9  -2   5     2684.35     2963.11    257.58 o 
  -8  -2   5      112.96       58.68     85.78 o 
  -7  -2   5     4470.58     4460.06    365.60 o 
  -6  -2   5     8218.44     8623.24    235.39 o 
  -5  -2   5     8451.50     8743.75    308.53 o 
  -4  -2   5       14.65      -21.21     44.30 o 
  -3  -2   5     8495.40     8829.21    268.63 o 
  -2  -2   5    19250.62    20210.02    508.14 o 
  -1  -2   5     1875.46     1766.06    112.45 o 
   0  -2   5       17.24      -11.21     18.75 o 
   1  -2   5     1227.78     1206.44     45.99 o 
   2  -2   5     7466.96     7651.91    188.41 o 
   3  -2   5     1156.28     1047.41     75.72 o 
   4  -2   5     3959.53     3837.60    144.31 o 
   5  -2   5     6504.60     6042.80    195.09 o 
   6  -2   5     3854.95     3738.22    169.21 o 
   7  -2   5       39.23       44.17    121.36 o 
   8  -2   5     2109.20     2378.86    270.76 o 
 -10  -1   5     3018.12     3496.34    297.68 o 
  -9  -1   5      566.18      579.11    174.00 o 
  -8  -1   5      271.78      161.89    106.86 o 
  -7  -1   5     5347.45     5777.67    258.18 o 
  -6  -1   5     5274.32     5518.04    175.25 o 
  -5  -1   5     2927.81     3104.35    116.77 o 
  -4  -1   5     4671.77     4852.65    178.14 o 
  -3  -1   5    13645.24    13840.05    366.58 o 
  -2  -1   5     2627.80     2360.78    122.23 o 
  -1  -1   5     7483.41     8251.86    269.88 o 
   0  -1   5    10243.09    10093.86    168.38 o 
   1  -1   5     7170.39     6332.61    121.65 o 
   2  -1   5     2220.85     2148.94     70.54 o 
   3  -1   5      210.04       82.04     44.65 o 
   4  -1   5    10218.66    10002.79    363.75 o 
   5  -1   5     8232.83     7828.98    231.47 o 
   6  -1   5      391.02      253.00    124.87 o 
   7  -1   5     1006.60      970.15    184.79 o 
   8  -1   5     2597.44     2773.80    257.96 o 
   9  -1   5      573.34      811.53    253.06 o 
 -10   0   5     1196.71     1316.34    225.27 o 
  -9   0   5      133.69       69.53    140.93 o 
  -8   0   5     2722.74     2783.08    220.00 o 
  -7   0   5     4032.82     4326.62    170.71 o 
  -6   0   5     2065.37     2216.42    106.73 o 
  -5   0   5      572.31      336.39     82.07 o 
  -4   0   5     6057.09     6080.05    147.99 o 
  -3   0   5     7371.70     7662.40    223.38 o 
  -2   0   5     1172.94     1138.13     92.55 o 
  -1   0   5    22524.67    23955.60    616.25 o 
   0   0   5    11327.47    11266.89    234.38 o 
   1   0   5     8343.62     7883.85    142.19 o 
   2   0   5      191.26      125.53     31.77 o 
   3   0   5     9084.29     8619.83    208.65 o 
   4   0   5     8294.18     7719.11    209.32 o 
   5   0   5     1134.54     1113.66    166.41 o 
   6   0   5      797.81      834.87    168.04 o 
   7   0   5     3158.15     3004.96    253.00 o 
   8   0   5     1523.18     1833.20    274.65 o 
 -11   1   5     1680.58     2129.24    300.38 o 
 -10   1   5       85.67      -39.09    157.50 o 
  -9   1   5      975.28      968.90    175.63 o 
  -8   1   5     4863.60     5368.82    293.66 o 
  -7   1   5     3246.07     3208.33    207.38 o 
  -6   1   5      909.11      886.65     77.67 o 
  -5   1   5     6553.07     6681.27    164.10 o 
  -4   1   5     9016.43     8758.73    183.93 o 
  -3   1   5     1223.93     1112.67     87.66 o 
  -2   1   5     2794.41     2865.80     86.89 o 
   0   1   5     6481.88     7192.38    176.26 o 
   1   1   5      540.13      442.33     55.56 o 
   2   1   5     5296.90     4721.06    106.87 o 
   3   1   5     7833.51     7240.73    306.78 o 
   4   1   5     5073.76     4933.85    265.11 o 
   5   1   5      286.59      180.90    118.22 o 
   6   1   5     3177.76     2675.09    237.69 o 
   7   1   5     3283.00     3023.85    268.06 o 
   8   1   5      217.53      163.52    199.29 o 
 -11   2   5      252.43       95.94    182.03 o 
 -10   2   5      355.98      276.41    165.53 o 
  -9   2   5     2687.79     3198.48    242.59 o 
  -8   2   5     3890.47     4243.18    252.75 o 
  -7   2   5     1067.69      877.04    130.96 o 
  -6   2   5     6054.57     5902.31    257.21 o 
  -5   2   5    10592.22    10472.92    216.51 o 
  -4   2   5     1761.86     1684.84     63.40 o 
  -3   2   5      784.01      726.25     50.94 o 
  -2   2   5     9852.84    10349.72    206.57 o 
  -1   2   5    16284.21    16820.09    305.01 o 
   0   2   5       36.96       19.40     55.75 o 
   1   2   5     2697.32     2683.35    112.72 o 
   2   2   5     8543.12     8285.72    225.81 o 
   3   2   5     4750.71     4502.95    250.99 o 
   4   2   5      751.82      588.33    141.37 o 
   5   2   5     2095.26     1824.85    202.87 o 
   6   2   5     3525.73     3117.59    263.23 o 
   7   2   5     1551.90     2378.29    294.73 o 
   8   2   5       49.73     -100.15    206.94 o 
 -11   3   5      244.87      274.84    199.23 o 
 -10   3   5     2474.15     3078.94    264.99 o 
  -9   3   5     2357.44     2082.87    202.55 o 
  -8   3   5     1858.65     1738.45    158.44 o 
  -7   3   5     2271.10     2257.00    171.37 o 
  -6   3   5    10574.38     9824.52    339.59 o 
  -5   3   5     5122.35     5034.50    208.20 o 
  -4   3   5      356.68      253.69     56.79 o 
  -3   3   5     2532.20     2409.91     88.85 o 
  -2   3   5     7603.38     7337.03    140.63 o 
  -1   3   5     4154.15     4137.52     94.44 o 
   0   3   5     1632.38     1806.28     97.85 o 
   1   3   5     6785.79     6591.90    196.17 o 
   2   3   5     7395.07     7218.83    232.89 o 
   3   3   5     1507.15     1365.99    121.12 o 
   4   3   5      810.79      585.13    160.39 o 
   5   3   5     3279.50     3339.47    266.56 o 
   6   3   5     2266.40     2181.32    249.49 o 
   7   3   5       19.52      189.37    191.57 o 
 -11   4   5     1810.43     2101.32    282.31 o 
 -10   4   5     3809.42     4121.19    300.75 o 
  -9   4   5     1280.84     1445.10    195.65 o 
  -8   4   5        8.64       30.50     90.17 o 
  -7   4   5     4896.34     4573.67    233.99 o 
  -6   4   5     5542.03     5625.46    244.78 o 
  -5   4   5      333.93      315.69     73.92 o 
  -4   4   5     4811.75     4681.66    187.74 o 
  -3   4   5     8350.60     8519.92    164.18 o 
  -2   4   5     8066.12     8587.36    174.15 o 
  -1   4   5       41.03       11.03     30.65 o 
   0   4   5     2106.25     2028.57    111.30 o 
   1   4   5     8092.74     7900.45    233.16 o 
   2   4   5     3057.25     2877.94    147.55 o 
   3   4   5       11.59      -21.15     77.42 o 
   4   4   5     2652.53     2653.44    245.85 o 
   5   4   5     3767.32     3563.11    295.92 o 
   6   4   5      393.71      189.00    187.24 o 
   7   4   5      700.64      536.19    250.55 o 
 -11   5   5     2916.27     3044.24    295.36 o 
 -10   5   5     1386.36     1414.16    204.81 o 
  -9   5   5        4.14      -17.07    116.40 o 
  -8   5   5     1574.79     1495.92    162.83 o 
  -7   5   5     4567.29     4321.61    230.60 o 
  -6   5   5     1081.95     1035.35    116.52 o 
  -5   5   5      742.65      843.78    104.85 o 
  -4   5   5    12235.88    13306.58    302.53 o 
  -3   5   5    10757.72    11817.08    214.35 o 
  -2   5   5     3290.56     3376.53     99.88 o 
  -1   5   5     2902.75     2823.29    132.40 o 
   0   5   5     7554.59     7339.88    227.37 o 
   1   5   5     4989.72     5375.59    200.61 o 
   2   5   5      459.21      243.75     87.39 o 
   3   5   5     1962.49     1878.76    147.97 o 
   4   5   5     3548.64     3277.04    287.95 o 
   5   5   5      970.01      621.71    219.93 o 
   6   5   5        3.28       38.40    216.61 o 
 -11   6   5     1321.40     1094.02    238.88 o 
 -10   6   5       28.03     -129.58    134.60 o 
  -9   6   5     2511.49     2348.99    212.97 o 
  -8   6   5     6087.58     5401.45    282.74 o 
  -7   6   5     4024.76     3657.54    214.10 o 
  -6   6   5       20.26      -10.60     69.09 o 
  -5   6   5     3112.42     3048.63    174.63 o 
  -4   6   5     8153.75     8402.03    228.61 o 
  -3   6   5     5499.35     5666.44    177.76 o 
  -2   6   5      996.85      957.46    107.99 o 
  -1   6   5     5506.36     5528.29    199.50 o 
   0   6   5     5365.18     5089.18    197.71 o 
   1   6   5     2005.87     1869.83    138.00 o 
   2   6   5     1381.68     1297.82    148.57 o 
   3   6   5     3563.80     3478.49    198.30 o 
   4   6   5     1136.55     1047.33    246.41 o 
   5   6   5       36.31      -41.35    213.22 o 
 -10   7   5      126.56       21.59    141.50 o 
  -9   7   5     3228.51     2921.19    229.41 o 
  -8   7   5     3863.77     3641.54    233.11 o 
  -7   7   5      152.63      143.63     97.45 o 
  -6   7   5     1819.80     1827.93    153.98 o 
  -5   7   5     6217.21     6109.05    201.73 o 
  -4   7   5     5229.77     5448.19    187.67 o 
  -3   7   5      106.25       49.07    103.35 o 
  -2   7   5     4681.17     5089.52    441.15 o 
  -1   7   5     5202.44     4951.61    263.54 o 
   0   7   5     1170.24     1001.39    126.55 o 
   1   7   5      182.91      175.00    104.11 o 
   2   7   5     2975.70     2882.13    185.12 o 
   3   7   5     2756.69     2647.09    191.08 o 
   4   7   5      317.85      304.64    224.83 o 
   5   7   5      350.34      368.77    259.90 o 
 -10   8   5     1334.43     1912.64    239.51 o 
  -9   8   5     2419.34     2298.41    217.67 o 
  -8   8   5      790.68      657.79    147.46 o 
  -7   8   5      428.15      348.89    100.90 o 
  -6   8   5     3204.46     3057.50    156.23 o 
  -5   8   5     2543.41     2516.95    142.23 o 
  -4   8   5      794.62      668.15    168.92 o 
  -3   8   5     3248.18     3472.94    256.95 o 
  -2   8   5     6962.59     7274.74    366.89 o 
  -1   8   5     1921.74     1818.70    146.88 o 
   0   8   5        9.76       43.31    101.63 o 
   1   8   5     1248.21      985.39    154.65 o 
   2   8   5     3720.60     3606.82    217.93 o 
   3   8   5      886.27      799.79    253.63 o 
   4   8   5       92.12      162.58    246.22 o 
 -10   9   5     2256.66     1912.64    224.95 o 
  -9   9   5     1842.18     1951.23    229.28 o 
  -8   9   5       30.87      -92.19     92.19 o 
  -7   9   5     2552.86     2531.94    156.88 o 
  -6   9   5     2741.99     2755.11    161.73 o 
  -5   9   5     1634.81     1709.83    202.24 o 
  -4   9   5      139.97       95.38    143.32 o 
  -3   9   5     3418.71     3521.82    281.49 o 
  -2   9   5     2246.61     2410.61    237.75 o 
  -1   9   5       97.45      225.33    145.14 o 
   0   9   5      457.45      454.56    132.19 o 
   1   9   5     1850.57     1800.86    195.56 o 
   2   9   5     1669.00     1695.91    211.83 o 
   3   9   5       25.07     -242.59    242.59 o 
  -9  10   5      209.41      231.11    127.69 o 
  -8  10   5      984.18     1025.06    252.12 o 
  -7  10   5     4233.04     3886.84    196.77 o 
  -6  10   5     2114.38     1983.98    232.67 o 
  -5  10   5       60.89     -127.00    150.22 o 
  -4  10   5     2109.43     1791.41    263.10 o 
  -3  10   5     3154.67     3110.19    277.22 o 
  -2  10   5      738.11      502.24    199.98 o 
  -1  10   5      239.49      183.48    177.33 o 
   0  10   5     1479.45     1943.70    285.63 o 
   1  10   5     1554.66     1662.80    211.38 o 
   2  10   5       27.84     -165.29    170.30 o 
  -8  11   5     2549.04     2144.99    296.24 o 
  -7  11   5     2480.36     2682.62    271.51 o 
  -6  11   5      101.25        8.53    189.12 o 
  -5  11   5     1130.65     1201.26    256.89 o 
  -4  11   5     2771.86     3117.53    311.61 o 
  -3  11   5     1798.03     2029.10    294.23 o 
  -2  11   5       25.66       58.92    191.01 o 
  -1  11   5     1790.14     2383.44    327.61 o 
   0  11   5     2142.26     2491.74    342.86 o 
  -7  12   5      452.47      426.31    239.95 o 
  -6  12   5      610.91      714.89    249.11 o 
  -5  12   5     1616.69     1985.49    318.07 o 
  -4  12   5     1029.39      522.00    257.83 o 
  -3  12   5       17.95     -202.49    202.49 o 
  -2  12   5      785.44      818.37    268.12 o 
   2 -15   6      196.11      380.07    269.50 o 
   3 -15   6      576.67     1040.06    311.17 o 
  -1 -14   6       96.11       -7.34    193.27 o 
   0 -14   6     1277.27     1349.55    181.58 o 
   1 -14   6      465.80      732.96    239.39 o 
   2 -14   6      220.94      205.19    212.09 o 
   3 -14   6     2546.22     2671.64    306.02 o 
   4 -14   6     4998.13     4748.93    365.70 o 
   5 -14   6     2530.12     2702.89    300.88 o 
   6 -14   6       52.33       99.77    221.69 o 
  -2 -13   6        1.58      -18.82    164.78 o 
  -1 -13   6     1012.36      594.92    194.83 o 
   0 -13   6     1029.82     1150.84    429.54 o 
   1 -13   6        4.07      -51.88    112.16 o 
   2 -13   6     3382.39     3566.75    315.81 o 
   3 -13   6     5504.94     6025.23    384.15 o 
   4 -13   6     4681.75     4552.71    346.87 o 
   5 -13   6      383.23        3.01    177.33 o 
   6 -13   6      594.39      518.30    209.45 o 
   7 -13   6     1338.53     1331.96    271.76 o 
  -4 -12   6     3362.31     3121.11    312.30 o 
  -3 -12   6      105.44      -34.26    158.94 o 
  -2 -12   6      249.94       42.48    157.37 o 
  -1 -12   6     1478.90     1062.58    195.34 o 
   0 -12   6      312.45      190.00    104.34 o 
   1 -12   6     2603.76     2443.32    154.32 o 
   3 -12   6     7749.76     7749.25    411.38 o 
   4 -12   6     2835.60     2841.25    264.17 o 
   5 -12   6       22.31      -76.68    154.61 o 
   6 -12   6      615.22      529.22    199.73 o 
   7 -12   6      198.59      194.33    193.33 o 
   8 -12   6      193.28       75.55    213.72 o 
  -5 -11   6     5495.84     5023.77    368.65 o 
  -4 -11   6      999.92      922.09    212.59 o 
  -3 -11   6      115.76       -1.88    143.32 o 
  -2 -11   6     1272.72      918.57    187.12 o 
  -1 -11   6     1077.82      987.03    224.11 o 
   0 -11   6      255.64      173.77    119.10 o 
   1 -11   6     6118.79     6368.28    222.46 o 
   2 -11   6     7218.65     5027.03    240.01 o 
   3 -11   6     3214.85     3444.47    157.80 o 
   4 -11   6       37.70       14.49    147.84 o 
   5 -11   6      843.60      906.34    204.00 o 
   6 -11   6      960.07      924.79    193.58 o 
   7 -11   6        3.99      -77.62    163.90 o 
   8 -11   6     1277.71     1413.91    263.92 o 
  -6 -10   6     5012.32     5496.76    391.74 o 
  -5 -10   6     2962.02     2639.07    270.07 o 
  -4 -10   6       96.80     -112.76    133.72 o 
  -3 -10   6      965.25      806.69    170.30 o 
  -2 -10   6     1617.30     1619.66    178.39 o 
  -1 -10   6      149.52        9.95     78.09 o 
   0 -10   6     4083.38     4166.99    173.59 o 
   1 -10   6    11246.12    11839.94    306.48 o 
   2 -10   6     6184.09     6291.19    301.66 o 
   3 -10   6      371.14      235.81     75.14 o 
   4 -10   6      526.27      386.03    134.97 o 
   5 -10   6     1658.05     1668.04    216.42 o 
   6 -10   6      540.13      362.44    167.73 o 
   7 -10   6      446.71      411.25    199.29 o 
   8 -10   6     3183.48     3486.68    312.36 o 
   9 -10   6     3129.70     3068.84    322.65 o 
  -6  -9   6     3451.83     3123.74    287.76 o 
  -5  -9   6       73.89      -51.33    137.36 o 
  -4  -9   6     1504.88     1483.12    214.60 o 
  -3  -9   6     1927.94     1887.28    187.87 o 
  -2  -9   6      538.01      294.42    112.13 o 
  -1  -9   6     2427.07     2308.09    129.79 o 
   0  -9   6    14092.59    14528.32    343.80 o 
   1  -9   6    14715.75    15129.08    348.32 o 
   2  -9   6     3695.51     3790.98    150.23 o 
   3  -9   6       19.37       51.38     60.71 o 
   4  -9   6     1695.87     1824.29    114.13 o 
   5  -9   6      978.97      708.68    165.78 o 
   6  -9   6      200.13      195.21    156.24 o 
   7  -9   6     1781.88     2200.53    272.20 o 
   8  -9   6     4408.90     4119.69    329.55 o 
   9  -9   6     1348.96     1715.23    304.71 o 
  -7  -8   6     3661.91     3745.27    325.10 o 
  -6  -8   6     1936.79     2072.96    266.74 o 
  -5  -8   6      173.21       97.76    130.45 o 
  -4  -8   6     2062.90     2165.64    196.97 o 
  -3  -8   6     1305.03     1337.23    149.47 o 
  -2  -8   6     1440.83     1513.99    137.17 o 
  -1  -8   6    16682.28    17059.96    380.38 o 
   0  -8   6    15463.65    16559.79    364.30 o 
   1  -8   6     8288.94     8237.49    224.68 o 
   2  -8   6      307.63       76.14     50.36 o 
   4  -8   6     1743.88     1800.78    123.46 o 
   5  -8   6      148.71      123.42     91.58 o 
   6  -8   6     2088.76     2149.39    224.01 o 
   7  -8   6     4668.04     4501.51    316.25 o 
   8  -8   6     2865.83     3175.89    291.91 o 
   9  -8   6      134.83       15.37    213.03 o 
  -8  -7   6     3970.33     4088.81    339.72 o 
  -7  -7   6     2572.32     2754.47    262.98 o 
  -6  -7   6       34.39       23.34    128.76 o 
  -5  -7   6     1044.55     1015.65    176.95 o 
  -4  -7   6     3318.84     3118.91    214.54 o 
  -3  -7   6      283.04      142.25     85.21 o 
  -2  -7   6    11513.17    11188.61    374.73 o 
  -1  -7   6    18589.34    19800.50    411.28 o 
   0  -7   6    11284.09    11289.20    268.82 o 
   1  -7   6     1884.75     2027.00    102.03 o 
   2  -7   6      874.52      811.00     75.70 o 
   3  -7   6     2683.98     2735.18    133.87 o 
   4  -7   6      348.43      438.30     81.86 o 
   5  -7   6     5136.30     5142.77    188.29 o 
   6  -7   6     5863.12     5829.46    333.01 o 
   7  -7   6     5027.30     5306.45    336.96 o 
   8  -7   6      957.28     1167.94    231.42 o 
   9  -7   6      130.57      -82.26    205.25 o 
  -8  -6   6     2912.11     3117.85    196.98 o 
  -7  -6   6      293.66      253.44    152.54 o 
  -6  -6   6     1816.50     1818.83    193.89 o 
  -5  -6   6     3979.64     3881.18    241.39 o 
  -4  -6   6      331.05      202.24     88.73 o 
  -3  -6   6     4325.95     4154.95    205.75 o 
  -2  -6   6    16755.38    16110.85    470.74 o 
  -1  -6   6    14295.95    14055.13    310.01 o 
   0  -6   6      415.61      281.81     52.28 o 
   1  -6   6      281.30      135.63     46.14 o 
   2  -6   6     2010.89     1960.36    122.86 o 
   3  -6   6     1661.14     1750.73    108.68 o 
   4  -6   6     1680.58     1578.52    109.29 o 
   5  -6   6     8456.36     8425.75    273.99 o 
   6  -6   6     6644.56     6239.63    601.79 o 
   7  -6   6     2904.39     2835.79    252.81 o 
   8  -6   6        7.19      154.86    182.79 o 
   9  -6   6     1171.83     1329.70    276.34 o 
  -9  -5   6     3695.66     3311.46    212.66 o 
  -8  -5   6     1813.51     1972.60    172.04 o 
  -7  -5   6      643.04      576.04    115.15 o 
  -6  -5   6     1596.30     1494.61    169.92 o 
  -5  -5   6      815.28      841.14    145.14 o 
  -4  -5   6     1220.87     1161.16    120.04 o 
  -3  -5   6    13471.35    13233.27    407.49 o 
  -2  -5   6    20340.38    20159.70    545.97 o 
  -1  -5   6     5137.96     4895.83    149.37 o 
   0  -5   6       68.18       43.32     36.89 o 
   1  -5   6     1402.82     1307.93     89.16 o 
   2  -5   6      740.52      583.12     74.39 o 
   3  -5   6      968.49      766.25    175.10 o 
   4  -5   6     9628.13     9740.37    260.26 o 
   5  -5   6    10566.79    10222.73    371.35 o 
   6  -5   6     5551.85     5532.83    204.85 o 
   7  -5   6      667.98      756.83    258.08 o 
   8  -5   6      624.38      412.82    206.19 o 
  -9  -4   6     1662.72     1602.32    358.07 o 
  -8  -4   6        8.76      -97.22     97.22 o 
  -7  -4   6     1506.27     1687.34    130.71 o 
  -6  -4   6      968.85      908.72    154.80 o 
  -5  -4   6      643.76      522.51    112.19 o 
  -4  -4   6    11248.97    10431.11    346.18 o 
  -3  -4   6    14016.55    14296.48    417.15 o 
  -2  -4   6    21184.67    20587.26    542.52 o 
  -1  -4   6     1459.15     1377.08     74.85 o 
   0  -4   6     1367.28     1241.40     82.33 o 
   1  -4   6     2586.91     2687.70    114.43 o 
   2  -4   6       15.88       31.61     46.81 o 
   3  -4   6     6119.65     5776.05    180.82 o 
   4  -4   6    13361.83    13669.03    322.37 o 
   5  -4   6     8064.28     7979.09    323.22 o 
   6  -4   6      366.52      231.59    222.63 o 
   7  -4   6      319.54      218.36    141.28 o 
 -10  -3   6     1837.93     1935.22    286.63 o 
  -9  -3   6      132.13       17.51    163.46 o 
  -8  -3   6      574.31      780.42    232.61 o 
  -7  -3   6     2980.58     2871.37    151.71 o 
  -6  -3   6      122.84       94.37     92.80 o 
  -5  -3   6     6849.60     6943.68    276.22 o 
  -4  -3   6    19170.86    19678.98    537.19 o 
  -3  -3   6    15666.76    15352.73    426.19 o 
  -2  -3   6     5201.86     5121.09    190.50 o 
  -1  -3   6     1221.05     1084.25     71.66 o 
   0  -3   6     3698.68     3568.78    124.19 o 
   1  -3   6      614.43      548.25     65.72 o 
   2  -3   6      525.04      492.32     98.20 o 
   3  -3   6     9387.28     9017.13    232.85 o 
   4  -3   6    11240.70    10690.25    269.44 o 
   5  -3   6     1224.66     1227.71    110.20 o 
   6  -3   6      461.48      469.51     99.51 o 
   7  -3   6     2038.91     2061.04    203.87 o 
   8  -3   6      754.60     1065.09    218.36 o 
 -10  -2   6      262.98      104.29    192.83 o 
  -9  -2   6      362.82      105.04    149.09 o 
  -8  -2   6     1006.21     1225.65    163.02 o 
  -7  -2   6     1627.73     1687.23    144.67 o 
  -6  -2   6     1666.77     1733.94    164.40 o 
  -5  -2   6    15791.88    16558.25    475.51 o 
  -4  -2   6    19249.96    20936.59    550.05 o 
  -3  -2   6     7842.25     7974.45    253.00 o 
  -2  -2   6       64.34       27.67     35.70 o 
  -1  -2   6     2163.34     2008.45    133.15 o 
   0  -2   6       91.54       75.56     25.12 o 
   1  -2   6     2674.55     2744.84     75.39 o 
   2  -2   6    21569.29    21070.82    801.27 o 
   3  -2   6    14986.07    14466.22    316.86 o 
   4  -2   6     8651.13     7861.24    257.65 o 
   5  -2   6      408.78      340.76    221.06 o 
   6  -2   6     1244.22     1485.13    191.38 o 
   7  -2   6     1711.33     1692.07    201.55 o 
   8  -2   6        5.49       -9.98    166.91 o 
 -10  -1   6      254.31       34.57    173.69 o 
  -9  -1   6     1058.35     1061.33    198.54 o 
  -8  -1   6      700.64      385.21    125.31 o 
  -7  -1   6      262.14      264.67    102.19 o 
  -6  -1   6    12078.17    12732.70    297.88 o 
  -5  -1   6    19789.77    19996.23    389.57 o 
  -4  -1   6    10550.93    11222.94    325.48 o 
  -3  -1   6       69.20       13.18     38.59 o 
  -2  -1   6      271.30       99.64     62.56 o 
  -1  -1   6     5830.12     5683.00    228.72 o 
   0  -1   6     1774.49     1799.72     62.35 o 
   1  -1   6    14085.64    14605.32    235.33 o 
   2  -1   6    22339.29    23004.90    435.52 o 
   3  -1   6    14738.81    13941.70    431.02 o 
   4  -1   6     3052.79     2749.60    127.40 o 
   5  -1   6      394.79      287.45    123.80 o 
   6  -1   6     1357.70     1773.15    219.62 o 
   7  -1   6      902.00      781.34    193.20 o 
   8  -1   6      630.66      652.14    215.54 o 
 -10   0   6      961.69      843.09    208.45 o 
  -9   0   6      245.63      372.47    151.79 o 
  -8   0   6       72.25       69.27    102.47 o 
  -7   0   6     5220.97     5899.30    292.41 o 
  -6   0   6    18254.31    19194.95    389.71 o 
  -5   0   6     9128.62     9248.18    241.02 o 
  -4   0   6     1631.97     1508.10     92.18 o 
  -1   0   6      176.38       87.29     36.96 o 
   0   0   6     7320.00     7719.25    386.03 o 
   1   0   6    15884.52    15837.96    263.13 o 
   2   0   6    20319.57    20495.92    344.72 o 
   3   0   6     3018.37     2838.74    192.76 o 
   4   0   6       28.79      -20.46     95.94 o 
   5   0   6     1365.46     1464.17    193.70 o 
   6   0   6      998.80      881.30    186.99 o 
   7   0   6       20.73      115.14    154.30 o 
   8   0   6     2679.42     3002.83    348.38 o 
 -11   1   6      761.07      491.51    223.20 o 
 -10   1   6      948.66     1110.77    214.10 o 
  -9   1   6       15.06       61.31    136.48 o 
  -8   1   6     1910.85     1919.35    188.62 o 
  -7   1   6     8001.59     8618.63    352.33 o 
  -6   1   6     6354.64     6718.93    180.75 o 
  -5   1   6     4385.07     4450.70    127.20 o 
  -4   1   6      695.45      646.48     50.87 o 
  -3   1   6     4593.75     4413.67    123.29 o 
  -2   1   6     2647.01     2481.58    147.52 o 
  -1   1   6     3985.61     4170.74    132.73 o 
   0   1   6    17560.99    18869.25    375.14 o 
   1   1   6    22232.49    21567.21    426.41 o 
   2   1   6     9409.65     8969.42    234.62 o 
   3   1   6       18.00       -4.96     86.22 o 
   4   1   6     2727.83     2725.54    215.42 o 
   5   1   6     1516.52     1627.44    214.16 o 
   6   1   6        5.88     -135.03    135.03 o 
   7   1   6     1709.68     2281.28    293.79 o 
   8   1   6     3202.75     3323.16    328.49 o 
 -11   2   6     1177.73     1177.85    256.89 o 
 -10   2   6      348.71       90.11    149.84 o 
  -9   2   6      925.64      782.91    168.92 o 
  -8   2   6     4300.25     4454.26    262.29 o 
  -7   2   6    12388.06    12850.44    449.91 o 
  -6   2   6     6202.82     6162.84    259.90 o 
  -5   2   6      216.72      205.63     69.18 o 
  -4   2   6     3042.98     2832.72     88.55 o 
  -3   2   6     3467.07     3375.20    104.97 o 
  -2   2   6     1185.58     1278.69     67.77 o 
  -1   2   6    16262.48    16322.91    415.74 o 
   0   2   6    10186.70    10375.89    295.29 o 
   1   2   6    11047.46    10632.61    262.19 o 
   2   2   6     1975.98     1743.41    165.19 o 
   3   2   6     1438.56     1481.90    113.73 o 
   4   2   6     4230.03     4205.71    277.29 o 
   5   2   6      188.16      227.02    148.46 o 
   6   2   6     1260.26      995.13    214.79 o 
   7   2   6     2870.33     2797.39    296.61 o 
 -11   3   6      234.27      370.97    198.91 o 
 -10   3   6      310.94      311.36    171.18 o 
  -9   3   6     3512.24     3695.01    256.83 o 
  -8   3   6     9151.96     8951.88    376.68 o 
  -7   3   6    12347.51    12122.56    420.85 o 
  -6   3   6     3196.75     3190.44    179.84 o 
  -5   3   6      520.52      488.75     84.27 o 
  -4   3   6     6297.81     6340.24    155.34 o 
  -3   3   6      124.21       40.63     40.00 o 
  -2   3   6    15720.85    15847.23    256.94 o 
  -1   3   6    21718.58    24314.11    640.91 o 
   0   3   6     6355.01     6420.58    194.31 o 
   1   3   6     4903.52     4567.54    167.99 o 
   2   3   6       34.48        9.51     60.22 o 
   3   3   6     2623.98     2509.51    147.81 o 
   4   3   6      448.39      524.26    168.67 o 
   5   3   6      237.11      221.44    164.46 o 
   6   3   6     2382.39     2256.12    272.70 o 
   7   3   6     3135.53     2996.43    326.98 o 
 -11   4   6        6.15       43.42    184.04 o 
 -10   4   6     2386.53     2335.12    235.12 o 
  -9   4   6     5905.54     6126.13    325.41 o 
  -8   4   6     6359.40     6343.30    305.58 o 
  -7   4   6     1782.17     1638.05    149.09 o 
  -6   4   6      753.26      865.87    115.33 o 
  -5   4   6     2692.90     2687.01    154.42 o 
  -4   4   6     4358.64     4240.60    180.03 o 
  -3   4   6     2284.63     2272.07     81.52 o 
  -2   4   6    16489.55    18548.63    331.04 o 
  -1   4   6    15477.82     7347.53    295.98 o 
   0   4   6     7575.22     7760.76    230.14 o 
   1   4   6      211.61      142.16     70.53 o 
   2   4   6     1923.85     1935.03    132.05 o 
   3   4   6     1452.61     1588.26    154.42 o 
   4   4   6        1.71       48.25    160.64 o 
   5   4   6     1774.51     2033.11    297.11 o 
   6   4   6     2215.74     2173.98    324.60 o 
 -11   5   6      722.67      518.55    202.11 o 
 -10   5   6     4460.53     4688.25    310.10 o 
  -9   5   6     6480.13     6293.98    330.31 o 
  -8   5   6     1803.42     1718.49    168.54 o 
  -7   5   6      624.57      435.35    106.17 o 
  -6   5   6     4455.03     3988.42    203.12 o 
  -5   5   6     2090.63     2030.41    136.98 o 
  -4   5   6       91.02       68.55     51.67 o 
  -3   5   6     7643.72     7933.72    167.91 o 
  -2   5   6    16333.76    17813.62    480.56 o 
  -1   5   6    11813.80    12262.73    395.75 o 
   0   5   6     1263.55     1266.27    123.76 o 
   1   5   6       64.92      187.62     86.43 o 
   2   5   6     2839.43     2783.27    165.77 o 
   3   5   6       23.97       22.63    100.12 o 
   4   5   6     1518.23     1795.61    281.49 o 
   5   5   6     3592.48     3852.25    345.62 o 
   6   5   6     2480.67     3065.20    386.03 o 
 -10   6   6     4516.22     4299.96    300.06 o 
  -9   6   6     3408.40     3269.76    242.21 o 
  -8   6   6      189.21      159.51    107.36 o 
  -7   6   6     1684.89     1538.91    148.90 o 
  -6   6   6     1440.75     1489.40    136.23 o 
  -5   6   6       64.71       53.95     59.55 o 
  -4   6   6     3682.48     3668.02    155.30 o 
  -3   6   6    17103.62    17569.06    600.44 o 
  -2   6   6    10137.11    10898.60    294.20 o 
  -1   6   6     2229.63     2285.87    273.05 o 
   0   6   6      166.60       62.40     81.78 o 
   1   6   6     1634.48     1592.23    172.72 o 
   2   6   6      346.35      223.50    105.10 o 
   3   6   6      896.02      642.14    145.15 o 
   4   6   6     3010.98     2748.88    312.74 o 
   5   6   6     4275.14     4108.20    377.93 o 
 -10   7   6     3790.17     3720.79    279.42 o 
  -9   7   6      732.46      596.80    152.29 o 
  -8   7   6      154.38      130.89    112.51 o 
  -7   7   6      935.20     1002.91    142.44 o 
  -6   7   6      459.46      418.35     99.99 o 
  -5   7   6      934.79     1062.24    205.28 o 
  -4   7   6     8657.81     9065.90    402.34 o 
  -3   7   6     9165.95     9915.07    429.64 o 
  -2   7   6     2218.15     2460.20    214.10 o 
  -1   7   6      760.36      530.98    112.98 o 
   0   7   6     2449.16     2242.78    159.86 o 
   1   7   6     1558.64     1595.70    173.34 o 
   2   7   6       65.60      -41.09    117.60 o 
   3   7   6     1655.83     1806.72    247.64 o 
   4   7   6     3282.58     3170.62    354.09 o 
 -10   8   6     1228.28     1223.66    211.84 o 
  -9   8   6       28.28       19.77    128.45 o 
  -8   8   6     1006.86     1025.00    174.50 o 
  -7   8   6     1252.74     1443.79    139.81 o 
  -6   8   6       57.36       78.89     84.71 o 
  -5   8   6     3284.76     3396.45    260.72 o 
  -4   8   6    10297.13    10794.99    470.86 o 
  -3   8   6     4430.88     5142.80    319.77 o 
  -2   8   6        3.84     -113.32    128.57 o 
  -1   8   6     1107.98     1057.78    207.13 o 
   0   8   6      669.51      607.18    134.75 o 
   1   8   6       25.35       23.01    122.94 o 
   2   8   6     1338.81     1215.87    184.03 o 
   3   8   6     2609.10     3070.97    405.23 o 
  -9   9   6     1160.09     1517.57    221.38 o 
  -8   9   6      928.69      835.77    139.58 o 
  -7   9   6       17.05       39.53     94.06 o 
  -6   9   6     1807.69     1828.74    252.00 o 
  -5   9   6     6008.16     6078.88    358.23 o 
  -4   9   6     7021.55     7681.16    416.15 o 
  -3   9   6     1483.98     1329.77    233.61 o 
  -2   9   6      292.55      278.98    165.53 o 
  -1   9   6      671.34      781.28    193.83 o 
   0   9   6       92.35       72.54    130.98 o 
   1   9   6     1034.15      756.62    173.34 o 
   2   9   6     2858.15     2874.82    226.70 o 
  -9  10   6      902.18      894.75    153.65 o 
  -8  10   6       90.01       51.27    185.42 o 
  -7  10   6     1563.75     1043.88    231.73 o 
  -6  10   6     4621.99     5087.90    349.57 o 
  -5  10   6     5185.21     6109.13    389.35 o 
  -4  10   6     1920.57     1894.75    290.34 o 
  -3  10   6       12.50      229.28    183.66 o 
  -2  10   6      638.83      396.44    195.59 o 
  -1  10   6      692.27      851.68    243.46 o 
   0  10   6      203.29      325.92    206.07 o 
   1  10   6     2289.46     2328.23    251.82 o 
  -7  11   6     2123.03     2226.31    312.36 o 
  -6  11   6     4454.90     4574.11    352.33 o 
  -5  11   6     2044.41     2131.56    313.49 o 
  -4  11   6       23.10      -49.38    198.03 o 
  -3  11   6     1289.69     1389.88    280.23 o 
  -2  11   6      739.06      785.67    246.54 o 
  -1  11   6       76.32      184.86    221.82 o 
  -5  12   6      300.73      245.53    249.30 o 
  -4  12   6     1088.16      973.67    291.03 o 
   3 -15   7     1911.74     1758.09    346.69 o 
  -1 -14   7     1788.84     1268.96    254.82 o 
   0 -14   7        5.64       28.69    146.17 o 
   1 -14   7     1518.05     1539.68    180.91 o 
   2 -14   7     2557.80     2684.25    317.38 o 
   3 -14   7      565.99      884.19    241.46 o 
   4 -14   7      443.05       24.41    211.71 o 
   5 -14   7     2064.41     2222.30    329.74 o 
  -2 -13   7     2606.38     2469.03    264.80 o 
  -1 -13   7      160.22      -67.45    153.42 o 
   0 -13   7      952.88      907.54    196.15 o 
   1 -13   7     3201.53     3396.75    191.62 o 
   2 -13   7     1521.70     1675.13    268.88 o 
   3 -13   7       11.43     -141.75    172.24 o 
   4 -13   7     1783.91     2569.74    313.99 o 
   5 -13   7     2958.22     2887.75    294.60 o 
   6 -13   7      816.47      722.99    230.91 o 
   7 -13   7       91.07      -90.61    210.90 o 
  -4 -12   7     1539.28     1743.47    275.78 o 
  -3 -12   7     3080.42     2921.07    275.72 o 
  -2 -12   7     1906.96     1448.05    224.83 o 
  -1 -12   7      433.02      445.89    146.58 o 
   0 -12   7     3953.52     4192.78    199.49 o 
   1 -12   7     2486.85     2334.84    197.16 o 
   2 -12   7       27.62      113.11     96.60 o 
   3 -12   7     1733.95     1433.24    238.32 o 
   4 -12   7     3455.23     3683.08    306.02 o 
   5 -12   7     1237.86     1135.18    235.87 o 
   6 -12   7       21.10      -18.32    179.77 o 
   7 -12   7      782.17      700.08    239.82 o 
  -5 -11   7     1009.27      974.23    244.22 o 
  -4 -11   7     2385.37     2248.97    249.30 o 
  -3 -11   7     2981.24     3037.78    254.88 o 
  -2 -11   7       25.41       62.06    128.70 o 
  -1 -11   7     3223.28     3192.46    171.96 o 
   0 -11   7     4695.23     4775.28    197.96 o 
   1 -11   7      366.57      179.14     83.02 o 
   2 -11   7     1247.84     1222.57    113.12 o 
   3 -11   7     5522.30     5409.61    202.24 o 
   4 -11   7     3685.47     3512.03    290.65 o 
   5 -11   7       20.19       61.49    155.74 o 
   6 -11   7      481.96      544.22    199.41 o 
   7 -11   7     1201.17     1153.76    246.48 o 
   8 -11   7      891.02      616.44    240.83 o 
  -6 -10   7      961.53      822.95    234.68 o 
  -5 -10   7     2766.67     2884.36    265.61 o 
  -4 -10   7     2562.64     2649.05    244.47 o 
  -3 -10   7       41.15       83.96    124.62 o 
  -2 -10   7     2833.44     2877.77    211.21 o 
  -1 -10   7     8036.06     8045.75    256.41 o 
   0 -10   7     3187.30     3264.80    153.25 o 
   1 -10   7       15.13       21.98     67.38 o 
   2 -10   7     3346.23     3432.72    156.34 o 
   4 -10   7     1618.53     1639.60    167.29 o 
   5 -10   7      402.17      268.75    165.84 o 
   6 -10   7     1494.17     1906.36    275.28 o 
   7 -10   7      866.08      809.77    222.38 o 
   8 -10   7       17.10       43.17    224.64 o 
  -7  -9   7      351.46      173.12    203.43 o 
  -6  -9   7     3940.59     3714.65    303.64 o 
  -5  -9   7     4611.67     4607.81    311.86 o 
  -4  -9   7      961.23      642.04    168.73 o 
  -3  -9   7      858.89      743.07    146.58 o 
  -2  -9   7     3702.49     3608.48    217.67 o 
  -1  -9   7     6766.23     6547.12    288.74 o 
   0  -9   7       24.67      -40.32     60.19 o 
   1  -9   7     1951.24     1960.03    116.51 o 
   2  -9   7     4806.87     4918.35    176.73 o 
   3  -9   7     3146.63     2834.32    456.24 o 
   4  -9   7       38.89       50.26    117.34 o 
   5  -9   7     2831.81     2922.76    255.32 o 
   6  -9   7     2043.27     2064.42    235.81 o 
   7  -9   7      456.07      454.86    219.49 o 
   8  -9   7      431.43      507.89    225.52 o 
  -7  -8   7     2839.84     2885.05    283.50 o 
  -6  -8   7     5560.19     5613.85    341.04 o 
  -5  -8   7     1945.69     1914.64    204.43 o 
  -4  -8   7       90.98       53.46    105.04 o 
  -3  -8   7     2389.46     2283.35    174.50 o 
  -2  -8   7     6543.28     6060.25    265.74 o 
  -1  -8   7     1227.07     1110.18     96.78 o 
   0  -8   7     1155.66     1083.83     90.01 o 
   1  -8   7     7066.78     6964.27    208.10 o 
   2  -8   7     4754.20     4963.65    172.47 o 
   3  -8   7       32.11       12.67     66.12 o 
   4  -8   7     2335.89     2235.63    138.78 o 
   5  -8   7     4263.95     4419.30    186.52 o 
   6  -8   7     2046.10     2214.96    241.33 o 
   7  -8   7        9.35      -76.93    171.55 o 
   8  -8   7     1721.93     1935.04    301.38 o 
   9  -8   7     1696.52     2023.07    333.88 o 
  -8  -7   7     1328.03     1603.83    201.01 o 
  -7  -7   7     3829.14     4135.12    310.73 o 
  -6  -7   7     2281.71     2236.29    221.75 o 
  -5  -7   7       72.38       72.60    110.69 o 
  -4  -7   7     2522.47     2261.33    180.72 o 
  -3  -7   7     3791.85     3625.86    203.56 o 
  -2  -7   7     4306.17     3826.53    196.03 o 
  -1  -7   7      242.27       59.41     51.13 o 
   0  -7   7    14123.30    14633.14    331.44 o 
   1  -7   7    13467.78    13672.66    370.03 o 
   2  -7   7      453.29      429.30     83.81 o 
   3  -7   7     1528.52     1396.75    115.24 o 
   4  -7   7     3389.17     3771.77    163.76 o 
   5  -7   7     1886.73     1701.00    125.92 o 
   6  -7   7       86.36      -88.14     88.14 o 
   7  -7   7     1044.57     1118.55    236.62 o 
   8  -7   7     2762.99     2855.24    300.57 o 
  -8  -6   7     2584.23     2633.33    286.57 o 
  -7  -6   7     3881.30     3716.53    271.76 o 
  -6  -6   7      268.99      222.32    132.46 o 
  -5  -6   7     1473.28     1388.56    157.88 o 
  -4  -6   7     1830.17     1723.83    148.59 o 
  -3  -6   7     3147.40     3111.88    176.57 o 
  -2  -6   7      171.71      128.95     64.38 o 
  -1  -6   7     7917.58     7821.27    212.08 o 
   0  -6   7    18257.83    18623.27    399.14 o 
   1  -6   7     5522.49     5675.37    188.19 o 
   2  -6   7     1010.15     1164.37    102.69 o 
   3  -6   7     5276.52     5039.78    180.43 o 
   4  -6   7     2335.03     2453.15    154.86 o 
   5  -6   7       30.53        3.17     80.78 o 
   6  -6   7     1276.46     1487.63    199.35 o 
   7  -6   7     3480.88     3566.68    306.59 o 
   8  -6   7     2467.21     2774.11    339.59 o 
  -9  -5   7     1395.67     1527.04    262.54 o 
  -8  -5   7     3725.51     3969.29    207.62 o 
  -7  -5   7     1569.77     1987.12    232.42 o 
  -6  -5   7      916.70      733.03    150.53 o 
  -5  -5   7     5360.61     5742.17    273.65 o 
  -4  -5   7     5421.83     5296.72    241.52 o 
  -3  -5   7      507.62      275.34     75.05 o 
  -2  -5   7     1445.49     1370.68    106.61 o 
  -1  -5   7     7772.67     7582.01    210.21 o 
   0  -5   7     3562.98     3560.27    143.21 o 
   1  -5   7      164.64      153.75     57.57 o 
   2  -5   7     5504.72     5472.05    181.56 o 
   3  -5   7     6617.63     6916.82    214.14 o 
   4  -5   7      887.33      863.57    131.80 o 
   5  -5   7      509.84      313.06    131.21 o 
   6  -5   7     3726.05     3749.92    184.28 o 
   7  -5   7     4223.54     3991.94    200.50 o 
  -9  -4   7     2867.48     2789.29    276.41 o 
  -8  -4   7     2582.91     2713.88    171.68 o 
  -7  -4   7      225.49      154.10     89.18 o 
  -6  -4   7     4144.97     4317.91    246.22 o 
  -5  -4   7     6496.62     6627.12    276.72 o 
  -4  -4   7     3875.42     3939.28    190.57 o 
  -3  -4   7      892.83      849.99     89.54 o 
  -2  -4   7     6836.17     6532.18    238.70 o 
  -1  -4   7    10101.25     9991.69    352.65 o 
   0  -4   7       26.30      -25.68     55.78 o 
   1  -4   7     2325.21     2360.95    114.18 o 
   2  -4   7     6394.34     6186.02    197.34 o 
   3  -4   7     2023.05     1046.83    146.45 o 
   4  -4   7       15.55       21.22     67.18 o 
   5  -4   7     4269.35     4449.02    186.25 o 
   6  -4   7     3451.76     3467.62    176.27 o 
   7  -4   7     1700.59     2023.32    218.49 o 
   8  -4   7      118.57      149.40    174.50 o 
 -10  -3   7     3397.82     4032.78    350.45 o 
  -9  -3   7     3017.65     3420.54    286.32 o 
  -8  -3   7      567.07      542.30    116.53 o 
  -7  -3   7     1092.22     1437.75    224.39 o 
  -6  -3   7     5741.76     5558.70    260.72 o 
  -5  -3   7     2351.78     2452.08    152.67 o 
  -4  -3   7        0.59       12.55     53.15 o 
  -3  -3   7     3014.76     2798.46    141.94 o 
  -2  -3   7    11934.88    11530.91    340.47 o 
  -1  -3   7     5206.94     5858.45    250.81 o 
   0  -3   7     2358.49     2200.70     68.70 o 
   1  -3   7     4204.13     4065.62    111.41 o 
   2  -3   7    11297.15    11427.08    272.77 o 
   3  -3   7        8.80       77.98     60.94 o 
   4  -3   7     4368.47     4195.68    165.96 o 
   5  -3   7     4708.26     4791.15    189.18 o 
   6  -3   7     1898.52     1875.55    194.46 o 
   7  -3   7      143.61      118.16    146.20 o 
   8  -3   7     1101.09     1085.80    245.10 o 
 -10  -2   7     2285.15     2493.87    283.18 o 
  -9  -2   7      781.67      834.74    191.51 o 
  -8  -2   7      278.14      201.30    137.11 o 
  -7  -2   7     6280.83     7087.68    229.82 o 
  -6  -2   7     3198.00     3328.50    143.88 o 
  -5  -2   7      179.28      178.64     67.08 o 
  -4  -2   7     4981.68     5160.06    199.98 o 
  -3  -2   7    14011.76    13885.10    392.93 o 
  -2  -2   7    10060.00    10022.00    341.16 o 
  -1  -2   7      107.70       52.46     69.53 o 
   0  -2   7     6695.12     6977.43    141.34 o 
   1  -2   7    16799.47    16726.22    269.72 o 
   2  -2   7     3389.36     3516.97    134.46 o 
   3  -2   7     1794.52     1681.61    103.07 o 
   4  -2   7     5844.92     5363.51    186.54 o 
   5  -2   7     2988.34     3201.80    225.52 o 
   6  -2   7      192.13      138.61    132.27 o 
   7  -2   7      303.45      382.89    170.80 o 
   8  -2   7     2042.68     2236.79    266.93 o 
 -10  -1   7     1175.70     1179.42    246.29 o 
  -9  -1   7       81.60       85.15    146.77 o 
  -8  -1   7     2578.86     2735.71    231.23 o 
  -7  -1   7     5543.69     5911.27    197.29 o 
  -6  -1   7      176.34      175.21     93.68 o 
  -5  -1   7     5918.12     6031.88    224.64 o 
  -4  -1   7    13048.93    12762.53    365.26 o 
  -3  -1   7    12080.21    11026.22    321.21 o 
  -2  -1   7     3956.85     4049.16    197.66 o 
  -1  -1   7     7673.83     8272.46    202.40 o 
   0  -1   7    12353.80    13161.64    280.12 o 
   1  -1   7     6255.92     6109.32    131.90 o 
   2  -1   7       88.64       42.57     37.93 o 
   3  -1   7     7984.75     7616.14    207.34 o 
   4  -1   7     5353.44     5026.78    274.65 o 
   5  -1   7      673.55      467.98    143.44 o 
   6  -1   7       77.71       66.89    132.65 o 
   7  -1   7     1271.91     1945.64    261.97 o 
   8  -1   7     1935.65     2457.42    318.95 o 
 -10   0   7      106.72      105.54    169.61 o 
  -9   0   7     1533.00     1775.40    235.18 o 
  -8   0   7     5548.74     6302.89    329.87 o 
  -7   0   7     3749.45     3763.46    229.72 o 
  -6   0   7     1536.00     1555.39     95.31 o 
  -5   0   7     3875.13     3700.29    121.12 o 
  -4   0   7     6712.88     6400.28    216.17 o 
  -3   0   7     1126.42     1072.12    112.38 o 
  -1   0   7     9516.38     9636.32    238.91 o 
   0   0   7     5721.39     5803.77    165.08 o 
   1   0   7      148.02       64.38     35.18 o 
   2   0   7     6657.07     6586.65    193.72 o 
   3   0   7    12469.52    12388.43    456.56 o 
   4   0   7     2899.67     2887.75    225.89 o 
   5   0   7       10.43       56.35    128.32 o 
   6   0   7     1070.09     1265.57    222.13 o 
   7   0   7     2206.21     2659.72    280.49 o 
   8   0   7      551.26      502.36    251.75 o 
 -11   1   7      506.75      520.25    214.47 o 
 -10   1   7      394.02      264.48    168.86 o 
  -9   1   7     4183.75     5106.03    315.62 o 
  -8   1   7     3351.96     3417.91    233.30 o 
  -7   1   7       71.66       59.17     92.24 o 
  -6   1   7     3571.38     3685.53    204.62 o 
  -5   1   7     6374.71     6381.82    162.27 o 
  -4   1   7     4275.36     4228.88    130.20 o 
  -3   1   7      589.70      523.48     58.03 o 
  -2   1   7     6501.80     6779.95    188.15 o 
  -1   1   7     5776.33     5834.65    171.76 o 
   0   1   7      440.67      446.68    143.41 o 
   1   1   7     2708.95     2535.14    116.50 o 
   2   1   7    13039.39    12722.57    308.54 o 
   3   1   7     5600.83     5499.59    194.67 o 
   4   1   7      305.54      197.72    128.82 o 
   5   1   7      643.42      998.64    203.30 o 
   6   1   7     2426.96     2425.98    253.32 o 
   7   1   7      949.76     1319.98    266.43 o 
 -11   2   7      129.41      174.50    194.83 o 
 -10   2   7     2847.92     3134.91    271.26 o 
  -9   2   7     3727.73     3854.26    267.12 o 
  -8   2   7      200.67      137.36    103.97 o 
  -7   2   7     2915.62     2980.18    199.60 o 
  -6   2   7     6009.65     5825.44    253.50 o 
  -5   2   7     4323.98     4348.89    124.60 o 
  -4   2   7     1391.93     1380.94     77.92 o 
  -3   2   7     3861.40     3750.12    194.21 o 
  -2   2   7     9489.85     9456.78    175.89 o 
  -1   2   7     9142.59     8425.52    157.60 o 
   0   2   7      118.87       79.05     53.57 o 
   1   2   7     4387.92     4302.83    161.55 o 
   2   2   7     7782.04     7595.37    233.14 o 
   3   2   7      188.32      156.49     81.00 o 
   4   2   7     1039.38      796.78    183.73 o 
   5   2   7     1944.43     2121.15    241.83 o 
   6   2   7     1096.27     1041.37    249.68 o 
   7   2   7       86.69      -85.15    214.79 o 
 -11   3   7      915.82     1022.80    231.17 o 
 -10   3   7     3399.84     4040.62    301.13 o 
  -9   3   7     1914.25     2084.44    203.30 o 
  -8   3   7     1259.93     1310.44    167.04 o 
  -7   3   7     7165.17     7079.53    302.76 o 
  -6   3   7     6031.32     5691.22    248.55 o 
  -5   3   7      446.12      433.22     81.95 o 
  -4   3   7      460.22      461.49    168.82 o 
  -3   3   7    10151.04    10208.45    193.48 o 
  -2   3   7     8053.37     7667.91    153.65 o 
  -1   3   7      686.01      545.15    163.30 o 
   0   3   7     1591.58     1485.82    106.35 o 
   1   3   7     7849.89     7782.85    237.89 o 
   2   3   7     3095.15     3133.32    157.30 o 
   3   3   7      922.28     1013.41    144.38 o 
   4   3   7     1273.85     1273.42    235.37 o 
   5   3   7     1951.83     2352.56    299.18 o 
   6   3   7      284.92       36.08    213.66 o 
 -11   4   7     1282.87     1588.35    259.21 o 
 -10   4   7     1385.84     1219.39    213.53 o 
  -9   4   7        3.09      -51.77    114.70 o 
  -8   4   7     4687.49     4289.42    250.43 o 
  -7   4   7     9316.57     8855.00    341.73 o 
  -6   4   7     3518.71     2953.51    172.31 o 
  -5   4   7       29.30       16.44     64.32 o 
  -4   4   7     6274.66     5993.38    177.10 o 
  -3   4   7     6718.39     6785.40    150.74 o 
  -2   4   7      639.24      549.16    189.06 o 
   0   4   7     9183.14     9282.78    268.19 o 
   1   4   7     4902.24     4690.81    214.29 o 
   2   4   7       96.11       58.16     85.62 o 
   3   4   7      788.51      937.38    139.61 o 
   4   4   7     1659.16     1674.44    285.76 o 
   5   4   7      633.18      596.99    235.37 o 
   6   4   7       48.72      175.32    249.99 o 
 -10   5   7      237.60      -20.71    146.33 o 
  -9   5   7     1146.31     1331.71    192.64 o 
  -8   5   7     3773.68     3219.18    214.79 o 
  -7   5   7     4702.23     4400.11    229.22 o 
  -6   5   7       21.28      -36.58     68.40 o 
  -5   5   7     2608.59     2529.26    157.12 o 
  -4   5   7     5824.59     5671.40    176.49 o 
  -3   5   7     2914.00     2895.49    138.61 o 
  -2   5   7      584.21      406.06    119.66 o 
   0   5   7     5228.04     5255.44    209.80 o 
   1   5   7     1063.03     1038.17    134.50 o 
   2   5   7      943.74      962.98    211.12 o 
   3   5   7     2416.63     2315.01    177.03 o 
   4   5   7     1236.48     1548.19    294.54 o 
   5   5   7        8.57     -159.07    240.08 o 
 -10   6   7      154.50       80.38    145.39 o 
  -9   6   7     2166.35     1963.90    197.47 o 
  -8   6   7     3367.72     3031.31    210.46 o 
  -7   6   7      259.72       49.38     89.54 o 
  -6   6   7     2008.41     1975.82    158.75 o 
  -5   6   7     4470.85     4438.63    167.86 o 
  -4   6   7     2631.32     2767.83    219.24 o 
  -3   6   7      216.00      158.57    111.13 o 
  -2   6   7     2801.42     2957.68    162.37 o 
  -1   6   7     4917.12     3267.12    249.86 o 
   0   6   7     2134.71     1978.82    148.83 o 
   1   6   7      138.41       89.66    102.10 o 
   2   6   7     2725.14     2646.71    258.68 o 
   3   6   7     2663.10     2635.35    201.71 o 
   4   6   7      141.16      -29.24    240.64 o 
 -10   7   7     1523.70     1517.82    228.34 o 
  -9   7   7     2224.92     1939.99    204.81 o 
  -8   7   7     1206.77     1315.90    176.57 o 
  -7   7   7      374.34      331.63    111.50 o 
  -6   7   7     5119.24     4850.08    191.18 o 
  -5   7   7     4278.29     4041.25    276.66 o 
  -4   7   7      464.12      463.90    152.54 o 
  -3   7   7     1184.95     1202.64    201.42 o 
  -2   7   7     3382.48     3141.19    247.79 o 
  -1   7   7     2633.80     2591.12    171.17 o 
   0   7   7       42.79       61.93    109.43 o 
   1   7   7     1960.66     2293.50    240.36 o 
   2   7   7     2311.55     2188.44    199.25 o 
   3   7   7      235.60      371.46    169.89 o 
 -10   8   7     1931.94     2021.88    243.28 o 
  -9   8   7     1879.01     1832.51    208.51 o 
  -8   8   7        0.69        5.28     93.50 o 
  -7   8   7     2222.00     1984.61    139.89 o 
  -6   8   7     3958.29     3809.83    279.54 o 
  -5   8   7      952.84     1108.70    203.37 o 
  -4   8   7      273.52      238.00    146.83 o 
  -3   8   7     2378.24     2607.70    242.71 o 
  -2   8   7     2770.68     2896.28    260.85 o 
  -1   8   7      614.28      484.86    168.17 o 
   0   8   7      986.44      864.48    160.02 o 
   1   8   7     2744.07     2526.61    199.54 o 
   2   8   7     1131.67     1266.00    333.35 o 
  -9   9   7      515.82      470.11    159.57 o 
  -8   9   7      526.42      359.17    179.21 o 
  -7   9   7     2114.74     1837.21    263.67 o 
  -6   9   7      895.91      884.19    209.83 o 
  -5   9   7      230.42       97.82    160.89 o 
  -4   9   7     2731.90     3209.71    292.47 o 
  -3   9   7     3426.58     3904.27    310.48 o 
  -2   9   7      303.03       76.93    160.01 o 
  -1   9   7      165.31      173.94    176.07 o 
   0   9   7     2610.77     2293.20    278.98 o 
   1   9   7     2279.22     2306.93    223.90 o 
  -8  10   7     1983.54     1643.51    277.03 o 
  -7  10   7     1427.54     1565.57    267.81 o 
  -6  10   7      198.40     -121.48    177.33 o 
  -5  10   7      800.92      804.25    237.63 o 
  -4  10   7     2869.09     2806.99    296.55 o 
  -3  10   7      953.08      989.61    247.54 o 
  -2  10   7      122.42      179.52    197.34 o 
  -1  10   7     1705.88     1998.16    309.79 o 
   0  10   7     1641.93     2002.62    325.41 o 
  -6  11   7      329.92      205.88    220.37 o 
  -5  11   7     1630.47     1548.51    288.96 o 
  -4  11   7     2848.10     2693.73    309.10 o 
  -3  11   7       89.86      142.88    227.34 o 
  -2  11   7      586.83      365.13    233.49 o 
  -1 -14   8     3661.91     3903.96    315.06 o 
   0 -14   8     4353.30     4429.55    250.27 o 
   1 -14   8     1046.85      979.58    199.07 o 
   2 -14   8      118.02      109.06    231.86 o 
   3 -14   8     1714.96     1784.75    303.45 o 
   4 -14   8     1069.98      655.28    245.66 o 
   5 -14   8       53.44      -70.09    225.71 o 
  -2 -13   8     2906.82     2872.25    273.14 o 
  -1 -13   8     6151.41     6053.15    346.06 o 
   0 -13   8     3144.73     3259.71    196.03 o 
   1 -13   8       42.46      -17.74    106.90 o 
   2 -13   8      950.24      986.30    142.14 o 
   3 -13   8     1185.13     1182.12    253.63 o 
   4 -13   8        8.62       31.37    193.39 o 
   5 -13   8     1663.22     1619.91    285.51 o 
   6 -13   8     3900.41     3925.61    371.53 o 
  -4 -12   8       11.12     -175.44    175.44 o 
  -3 -12   8     2176.99     2468.59    249.80 o 
  -2 -12   8     5394.53     5488.92    328.61 o 
  -1 -12   8     4883.48     4908.19    223.29 o 
   0 -12   8      370.17      327.63    108.84 o 
   1 -12   8      282.46      140.81     97.02 o 
   2 -12   8     1189.31     1302.05    171.93 o 
   3 -12   8      154.66      -53.82     94.00 o 
   4 -12   8      946.13      817.86    224.45 o 
   5 -12   8     5170.25     4908.12    365.01 o 
   6 -12   8     4289.37     3898.75    327.99 o 
   7 -12   8      975.90     1037.29    275.34 o 
  -5 -11   8      275.64      -15.81    174.75 o 
  -4 -11   8      966.99      915.75    204.31 o 
  -3 -11   8     5267.04     5099.32    318.32 o 
  -2 -11   8     7256.22     6930.57    342.29 o 
  -1 -11   8     1265.29     1307.79    129.63 o 
   0 -11   8      294.73      260.73    139.65 o 
   1 -11   8     1667.00     1766.86    132.67 o 
   2 -11   8     1409.66     1341.06    120.53 o 
   3 -11   8      157.10      124.47     86.36 o 
   4 -11   8     3585.55     3422.05    296.74 o 
   5 -11   8     5006.89     5156.42    365.26 o 
   6 -11   8     1851.06     2203.91    299.87 o 
   7 -11   8        1.34      118.97    214.91 o 
  -6 -10   8     1062.18     1003.54    251.06 o 
  -5 -10   8      106.72      -50.01    162.27 o 
  -4 -10   8     4409.15     3762.84    283.00 o 
  -3 -10   8     8862.44     8246.34    379.13 o 
  -2 -10   8     4208.58     3754.30    231.29 o 
  -1 -10   8       65.77       87.39     79.48 o 
   0 -10   8     1241.97     1349.25    115.17 o 
   1 -10   8     1961.25     2010.26    126.73 o 
   2 -10   8        3.09       24.57     68.60 o 
   3 -10   8     2096.63     2197.60    132.52 o 
   4 -10   8     6712.47     5927.93    235.24 o 
   5 -10   8     3678.11     3551.94    295.23 o 
   6 -10   8       45.95      -90.04    174.13 o 
   7 -10   8      474.70      173.00    208.20 o 
   8 -10   8      533.15      622.59    258.77 o 
  -6  -9   8       22.72       86.91    162.77 o 
  -5  -9   8     4242.65     4120.88    293.29 o 
  -4  -9   8     8951.16     8380.62    390.04 o 
  -3  -9   8     6625.66     6388.73    307.03 o 
  -2  -9   8     1111.59     1079.46    146.39 o 
  -1  -9   8     1148.35     1004.34    102.81 o 
   0  -9   8     1789.65     1752.81    116.87 o 
   1  -9   8       15.19      -17.39     58.85 o 
   2  -9   8     1291.44     1286.82    111.23 o 
   3  -9   8     7410.49     7628.40    237.30 o 
   4  -9   8     6617.92     6980.87    244.94 o 
   5  -9   8     1035.87     1042.56    339.75 o 
   6  -9   8      324.84      135.22    176.26 o 
   7  -9   8     1340.29     1437.82    274.40 o 
   8  -9   8      416.23       19.51    250.81 o 
  -7  -8   8      133.08       24.97    165.59 o 
  -6  -8   8     3509.51     3500.67    286.63 o 
  -5  -8   8     8288.45     8337.57    397.39 o 
  -4  -8   8     7776.37     7955.25    353.27 o 
  -3  -8   8     1521.66     1469.25    144.82 o 
  -2  -8   8      497.90      469.73    102.78 o 
  -1  -8   8     3278.91     2994.02    141.15 o 
   0  -8   8     1169.78      934.02     91.41 o 
   1  -8   8     1673.51     1561.73    108.06 o 
   2  -8   8     8425.03     8599.38    244.47 o 
   3  -8   8    11478.90    11097.51    308.23 o 
   4  -8   8     4574.65     4405.08    190.89 o 
   5  -8   8       81.60      100.21     92.57 o 
   6  -8   8      966.52      796.09    204.06 o 
   7  -8   8      802.12      637.59    228.40 o 
   8  -8   8        9.55      281.36    259.72 o 
  -8  -7   8      490.57      325.37    155.11 o 
  -7  -7   8      304.23      180.53    167.66 o 
  -6  -7   8     5981.06     5870.93    333.07 o 
  -5  -7   8     7756.55     8045.86    365.01 o 
  -4  -7   8     1370.97     1405.88    146.14 o 
  -3  -7   8      128.00       24.35     73.73 o 
  -2  -7   8     1645.63     1664.72    133.97 o 
  -1  -7   8     3425.26     3219.06    139.64 o 
   0  -7   8      684.84      496.69     77.19 o 
   1  -7   8     6307.63     6363.97    198.68 o 
   2  -7   8    14177.16    14218.12    354.14 o 
   3  -7   8     8014.26     8288.43    253.65 o 
   4  -7   8      487.32      421.01     93.97 o 
   5  -7   8     1618.48     1360.65    151.82 o 
   6  -7   8     1364.62     1493.23    153.31 o 
   7  -7   8       21.84     -171.49    207.70 o 
   8  -7   8      953.82      633.19    261.47 o 
  -8  -6   8        7.57     -117.23    120.35 o 
  -7  -6   8     2240.82     2290.07    235.24 o 
  -6  -6   8     8797.75     9105.68    405.92 o 
  -5  -6   8     4738.02     4596.83    252.56 o 
  -4  -6   8      392.60      312.49     95.19 o 
  -3  -6   8     1048.18      990.61    112.63 o 
  -2  -6   8     1697.38     1524.54    121.73 o 
  -1  -6   8       58.67       32.75     47.67 o 
   0  -6   8     7654.92     7559.92    214.25 o 
   1  -6   8    10464.90    10233.46    514.79 o 
   2  -6   8    11577.64    11968.00    309.76 o 
   3  -6   8      979.54      921.13    109.50 o 
   4  -6   8     1648.96     1605.66    130.70 o 
   5  -6   8     3217.52     3298.24    229.41 o 
   6  -6   8      197.34      127.36    108.58 o 
   7  -6   8      587.39      505.77    311.33 o 
  -9  -5   8       20.46      -43.84    139.05 o 
  -8  -5   8     2010.88     2096.71    167.28 o 
  -7  -5   8     6890.92     7591.18    372.22 o 
  -6  -5   8     8674.43     8521.55    367.45 o 
  -5  -5   8     1424.76     1373.12    135.60 o 
  -4  -5   8      151.16      109.18     74.61 o 
  -3  -5   8     2794.55     2595.09    154.67 o 
  -2  -5   8      606.65      375.17     77.12 o 
  -1  -5   8     3758.62     3642.46    135.92 o 
   0  -5   8    11517.68    11522.31    292.59 o 
   1  -5   8    16128.98    15855.54    362.78 o 
   2  -5   8     5378.19     5345.90    187.47 o 
   3  -5   8      456.12      313.99     83.60 o 
   4  -5   8     1979.55     2075.82    135.05 o 
   5  -5   8      884.26      736.60    377.34 o 
   6  -5   8      377.59      224.14    236.53 o 
   7  -5   8     3290.78     3388.23    263.42 o 
  -9  -4   8      744.49      566.93    208.95 o 
  -8  -4   8     6139.84     6165.77    245.15 o 
  -7  -4   8     9594.96    10203.84    419.47 o 
  -6  -4   8     1975.99     2054.64    171.24 o 
  -5  -4   8      136.23      125.31     80.82 o 
  -4  -4   8     3353.53     3182.22    170.99 o 
  -3  -4   8     2165.36     2127.99    134.72 o 
  -2  -4   8      415.86      216.86     67.52 o 
  -1  -4   8     8843.15     9017.89    346.87 o 
   0  -4   8    14781.60    13924.50    252.57 o 
   1  -4   8     6000.76     6039.11    192.02 o 
   2  -4   8      299.51      117.93    118.63 o 
   3  -4   8     2259.84     2201.95    199.29 o 
   4  -4   8     2358.98     2414.96    140.99 o 
   5  -4   8       10.05      -30.23     82.88 o 
   6  -4   8     1202.25     1311.51    208.32 o 
   7  -4   8     4217.74     4281.26    299.94 o 
   8  -4   8     3193.57     3487.25    311.17 o 
 -10  -3   8       10.87      168.67    213.28 o 
  -9  -3   8     4094.67     4485.76    328.36 o 
  -8  -3   8     7349.21     8000.82    270.98 o 
  -7  -3   8     3887.34     4081.72    178.27 o 
  -6  -3   8      197.50      246.04     94.19 o 
  -5  -3   8     1396.71     1445.60    125.50 o 
  -4  -3   8     2816.76     2789.23    152.29 o 
  -3  -3   8      432.92      425.81     78.06 o 
  -2  -3   8    12977.77    13138.96    434.78 o 
  -1  -3   8    24553.72    24374.32    694.44 o 
   0  -3   8    11185.37    11037.48    239.01 o 
   1  -3   8     2911.25     3053.15     88.63 o 
   2  -3   8     1200.47     1114.19     99.80 o 
   3  -3   8     4124.64     3987.51    160.18 o 
   4  -3   8      202.97      181.49     83.46 o 
   5  -3   8      362.03      436.73    133.53 o 
   6  -3   8     3490.94     3318.01    252.88 o 
   7  -3   8     4328.26     4294.75    313.11 o 
   8  -3   8     1088.52     1269.40    265.24 o 
 -10  -2   8     1485.22     1376.70    256.39 o 
  -9  -2   8     6586.87     7614.27    410.37 o 
  -8  -2   8     4675.47     4997.10    308.16 o 
  -7  -2   8       60.19       45.83     71.81 o 
  -6  -2   8     1368.18     1360.76    125.62 o 
  -5  -2   8     1250.00     1234.07    112.26 o 
  -4  -2   8      888.27      868.88     92.18 o 
  -3  -2   8     5390.10     4929.71    193.96 o 
  -2  -2   8    23400.33    25097.43    700.40 o 
  -1  -2   8    28230.79    29872.97    809.46 o 
   0  -2   8     8381.25     8156.81    164.23 o 
   1  -2   8       67.60       67.72     46.30 o 
   2  -2   8     3634.87     3581.30    167.42 o 
   3  -2   8     2390.60     2237.64    122.36 o 
   4  -2   8      431.88      320.14    131.52 o 
   5  -2   8     4013.15     3998.65    268.56 o 
   6  -2   8     5824.46     5707.79    333.01 o 
   7  -2   8     1800.40     2275.89    283.37 o 
   8  -2   8        9.75      110.50    214.22 o 
 -10  -1   8     4068.01     5068.95    361.18 o 
  -9  -1   8     6566.64     7829.75    413.07 o 
  -8  -1   8     1768.08     2056.58    209.39 o 
  -7  -1   8      351.24      289.33    118.41 o 
  -6  -1   8     3347.85     3571.50    138.87 o 
  -5  -1   8      343.56      387.91     80.38 o 
  -4  -1   8      795.65      764.21     86.09 o 
  -3  -1   8    14019.83     8472.23    313.62 o 
  -2  -1   8    20428.80    20981.01    607.28 o 
  -1  -1   8     6814.86     6857.32    185.30 o 
   0  -1   8       16.82       14.92     43.16 o 
   1  -1   8     1115.09      965.58     63.26 o 
   2  -1   8     4819.04     4755.19    197.56 o 
   3  -1   8       12.56       -9.35     97.26 o 
   4  -1   8     3441.34     3052.59    229.09 o 
   5  -1   8     9593.67     8696.62    408.30 o 
   6  -1   8     4399.63     4332.47    307.28 o 
   7  -1   8      349.04      148.02    186.17 o 
 -10   0   8     3296.06     3707.05    311.36 o 
  -9   0   8     3440.13     4122.76    293.60 o 
  -8   0   8        7.85      -95.44     97.13 o 
  -7   0   8     2210.07     2365.30    193.52 o 
  -6   0   8     3365.04     3509.37    131.64 o 
  -5   0   8       33.74       38.97     47.85 o 
  -4   0   8     6070.97     5544.83    201.80 o 
  -3   0   8    22188.94    22570.49    631.69 o 
  -2   0   8    10657.79    10887.29    378.31 o 
  -1   0   8      391.62      218.20     55.66 o 
   0   0   8     2950.66     3009.44    122.55 o 
   1   0   8     2542.76     2611.42    118.25 o 
   2   0   8      716.31      704.97    164.46 o 
   3   0   8     3377.43     3420.23    240.58 o 
   4   0   8     6011.79     6132.34    334.32 o 
   5   0   8     7193.16     7109.96    380.76 o 
   6   0   8     1800.85     1721.94    256.70 o 
   7   0   8       54.06      286.20    211.15 o 
 -10   1   8     2398.83     2578.65    260.97 o 
  -9   1   8      106.82      -37.90    134.09 o 
  -8   1   8     1683.43     1716.92    181.34 o 
  -7   1   8     5261.85     5473.86    277.41 o 
  -6   1   8      189.13      136.35     84.15 o 
  -5   1   8     5630.67     5439.20    151.80 o 
  -4   1   8    13156.14    12321.48    317.88 o 
  -3   1   8    16106.71    16122.81    399.17 o 
  -1   1   8       30.12      -15.87     47.98 o 
   0   1   8     5657.65     5980.63    186.89 o 
   1   1   8     2259.52     2111.50    159.10 o 
   2   1   8      944.20      840.10    101.12 o 
   3   1   8     4197.05     4411.65    185.74 o 
   4   1   8     4797.60     4785.13    316.38 o 
   5   1   8     2110.88     2150.58    247.10 o 
   6   1   8        1.74     -186.49    186.49 o 
   7   1   8      572.34      655.22    262.10 o 
 -10   2   8     1263.34     1563.06    240.14 o 
  -9   2   8      198.62      262.48    139.30 o 
  -8   2   8     2746.56     2940.52    220.00 o 
  -7   2   8     1565.08     1557.79    144.70 o 
  -6   2   8     3459.12     3298.75    188.62 o 
  -5   2   8    13447.82    13435.07    414.52 o 
  -4   2   8    13017.85    13046.16    278.55 o 
  -3   2   8     5962.03     5626.23    185.53 o 
  -2   2   8     1083.61     1013.65     57.37 o 
  -1   2   8     2338.82     2521.08    168.79 o 
   0   2   8     2549.93     2724.48    134.16 o 
   1   2   8        6.60       58.08     80.63 o 
   2   2   8     4300.79     4389.14    183.15 o 
   3   2   8     7234.03     7451.28    438.02 o 
   4   2   8     2704.23     2475.99    253.13 o 
   5   2   8      321.26      295.23    202.80 o 
   6   2   8      388.40      776.45    254.95 o 
 -10   3   8       31.14      -50.89    144.64 o 
  -9   3   8     1623.83     1754.26    197.22 o 
  -8   3   8     2186.64     2305.88    189.75 o 
  -7   3   8       69.84      182.03     89.60 o 
  -6   3   8     7793.33     7263.82    288.33 o 
  -5   3   8     9436.88     9397.33    317.57 o 
  -4   3   8     9552.36     9152.96    246.85 o 
  -3   3   8      776.94      685.33     79.40 o 
  -2   3   8      575.80      266.95    125.18 o 
  -1   3   8     2369.75     2436.17    129.54 o 
   0   3   8      824.13      764.34    100.30 o 
   1   3   8     3249.18     3315.48    163.92 o 
   2   3   8     8884.73     8883.40    279.77 o 
   3   3   8     5034.89     4986.76    222.44 o 
   4   3   8      783.85      507.01    213.85 o 
   5   3   8       79.65      219.87    219.81 o 
   6   3   8     1076.63     1187.01    301.51 o 
 -10   4   8     1123.12     1144.22    204.43 o 
  -9   4   8     3072.20     3479.90    249.61 o 
  -8   4   8      223.45      276.41    113.57 o 
  -7   4   8     2290.76     2174.11    165.22 o 
  -6   4   8     9874.71     9024.86    327.17 o 
  -5   4   8     9954.41     9142.07    309.22 o 
  -4   4   8     1772.13     1596.08     94.20 o 
  -3   4   8      238.41       83.09     70.75 o 
  -2   4   8     1932.39     1729.68    117.82 o 
  -1   4   8     1026.68      964.96    252.37 o 
   0   4   8      594.46      438.18    127.94 o 
   1   4   8     5384.34     5475.04    218.89 o 
   2   4   8     6862.96     6880.38    258.61 o 
   3   4   8     1760.26     1907.60    171.62 o 
   4   4   8       19.50       29.18    211.71 o 
   5   4   8      731.88     1095.65    303.64 o 
 -10   5   8     1223.24     1405.06    219.68 o 
  -9   5   8      797.04      836.94    162.71 o 
  -8   5   8      713.59      911.61    145.76 o 
  -7   5   8     6755.75     6069.22    276.28 o 
  -6   5   8     9786.92     9303.96    335.70 o 
  -5   5   8     4169.33     3815.66    152.46 o 
  -4   5   8       26.51       -3.95    103.53 o 
  -3   5   8     3799.58     4252.59    263.29 o 
  -2   5   8      806.19      810.00    281.24 o 
  -1   5   8      438.08      320.80    196.81 o 
   0   5   8     4620.12     4671.23    208.87 o 
   1   5   8     7265.89     7811.11    283.67 o 
   2   5   8     3977.81     4240.34    218.62 o 
   3   5   8       57.93       -7.95    123.69 o 
   4   5   8      249.68      146.39    260.97 o 
 -10   6   8      960.02     1233.32    207.95 o 
  -9   6   8      159.22       32.82    122.05 o 
  -8   6   8     5606.74     5424.42    285.82 o 
  -7   6   8     6015.42     5345.60    261.10 o 
  -6   6   8     3469.67     3141.18    194.21 o 
  -5   6   8      100.08       45.05    115.27 o 
  -4   6   8     1131.88      991.43    178.46 o 
  -3   6   8     3626.90     3430.33    249.68 o 
  -2   6   8       27.38      -85.25     89.64 o 
   0   6   8     6371.39     6468.82    258.21 o 
   1   6   8     5365.77     5699.04    257.15 o 
   2   6   8      419.98      430.20    139.48 o 
   3   6   8      617.96      753.37    304.77 o 
   4   6   8      403.03      442.13    297.49 o 
 -10   7   8      149.34      131.90    161.08 o 
  -9   7   8     2024.41     1708.58    198.41 o 
  -8   7   8     7554.46     6833.62    327.86 o 
  -7   7   8     3795.91     3598.06    174.44 o 
  -6   7   8      110.44       -0.44    130.08 o 
  -5   7   8      401.73      263.17    144.70 o 
  -4   7   8     1595.15     1573.86    223.13 o 
  -3   7   8      203.04       74.61    138.30 o 
  -2   7   8      844.67      839.89    189.63 o 
  -1   7   8     3328.39     3421.74    274.46 o 
   0   7   8     5248.25     5259.06    251.93 o 
   1   7   8     1420.61     1569.26    197.32 o 
   2   7   8       96.96      103.40    152.04 o 
   3   7   8     1343.30     1036.86    351.45 o 
  -9   8   8     2873.44     2573.94    250.37 o 
  -8   8   8     4111.35     3665.51    297.05 o 
  -7   8   8     1262.64     1343.32    228.53 o 
  -6   8   8      100.30      150.53    154.05 o 
  -5   8   8      790.99      968.59    210.08 o 
  -4   8   8      504.79      388.79    172.87 o 
  -3   8   8      781.55      648.76    196.65 o 
  -2   8   8     4741.44     4831.19    337.90 o 
  -1   8   8     4575.65     4905.61    334.83 o 
   0   8   8     1846.07     1901.37    268.12 o 
   1   8   8       40.02      -38.77    152.95 o 
   2   8   8     1143.89     1320.97    225.62 o 
  -8   9   8     2165.53     2184.59    295.55 o 
  -7   9   8       57.93      -47.06    170.68 o 
  -6   9   8      393.60      257.46    181.47 o 
  -5   9   8     1061.63     1328.70    257.96 o 
  -4   9   8        2.17       98.58    176.95 o 
  -3   9   8     2617.74     2642.34    285.13 o 
  -2   9   8     4131.97     3990.24    330.31 o 
  -1   9   8     2934.58     3149.47    296.17 o 
   0   9   8      221.72      280.30    221.31 o 
  -7  10   8      572.84      407.49    218.68 o 
  -6  10   8     1630.91     1610.50    286.70 o 
  -5  10   8      153.07      115.14    213.22 o 
  -4  10   8      882.03      787.87    239.20 o 
  -3  10   8     2989.56     3512.53    339.53 o 
  -2  10   8     3419.44     3286.01    323.09 o 
  -1  10   8     1070.26     1089.12    283.25 o 
   0 -14   9     1775.28     1991.92    193.19 o 
   1 -14   9     3775.95     3910.62    219.96 o 
   2 -14   9     1791.53     2567.92    360.74 o 
   3 -14   9        2.82       -0.31    217.86 o 
   4 -14   9     1585.27     1449.87    293.54 o 
  -2 -13   9      378.58      375.80    193.45 o 
  -1 -13   9      476.21      136.60    155.74 o 
   0 -13   9     2617.85     2661.71    329.99 o 
   1 -13   9     2227.93     2393.69    175.87 o 
   2 -13   9       54.55      -39.01    110.42 o 
   3 -13   9     1012.20      948.07    240.95 o 
   4 -13   9     3161.61     3234.49    321.90 o 
   5 -13   9     1374.07     1264.82    283.81 o 
   6 -13   9       42.84      -59.74    228.66 o 
  -4 -12   9     4148.28     4165.37    327.30 o 
  -3 -12   9      956.34     1102.43    216.48 o 
  -2 -12   9       73.25      -59.80    134.66 o 
  -1 -12   9     1551.53     1575.61    205.44 o 
   0 -12   9     2846.51     2806.47    173.36 o 
   1 -12   9      453.44      255.69    106.26 o 
   2 -12   9      141.36      130.67     99.94 o 
   3 -12   9     2322.04     2535.78    203.21 o 
   4 -12   9     2224.09     2354.45    276.28 o 
   5 -12   9       18.50       39.59    202.24 o 
   6 -12   9     1280.38     1128.66    284.50 o 
  -5 -11   9     5050.76     5153.09    367.39 o 
  -4 -11   9     3515.77     3167.67    284.88 o 
  -3 -11   9      144.93       60.30    135.66 o 
  -2 -11   9     1015.84      887.64    164.90 o 
  -1 -11   9     2701.10     2451.88    159.48 o 
   0 -11   9     1350.49     1198.40    134.57 o 
   1 -11   9        5.43      -33.21     84.22 o 
   2 -11   9     1948.29     1857.41    145.11 o 
   3 -11   9     2762.11     2823.49    158.05 o 
   4 -11   9      338.87      -17.09    136.73 o 
   5 -11   9      305.02       88.85    188.37 o 
   6 -11   9     2389.81     2494.06    295.17 o 
   7 -11   9     1560.67     1352.98    316.63 o 
  -6 -10   9     2109.28     2059.40    304.02 o 
  -5 -10   9     4240.24     4032.97    309.04 o 
  -4 -10   9      963.77      767.10    179.40 o 
  -3 -10   9      511.42      263.73    121.54 o 
  -2 -10   9     3168.40     3275.41    217.36 o 
  -1 -10   9     4262.89     3810.24    179.73 o 
   0 -10   9       65.05       56.86     78.31 o 
   1 -10   9     2196.59     2140.62    135.38 o 
   2 -10   9     4574.87     4642.15    191.22 o 
   3 -10   9     1339.73     1442.77    128.65 o 
   4 -10   9      145.88      157.20     95.38 o 
   5 -10   9     1899.90     2425.42    304.77 o 
   6 -10   9     1652.55     2038.63    303.70 o 
   7 -10   9      384.28      228.03    246.16 o 
  -6  -9   9     2955.40     2607.89    269.63 o 
  -5  -9   9      695.85      632.88    178.27 o 
  -4  -9   9      140.69      133.34    115.27 o 
  -3  -9   9     3845.41     3888.90    239.39 o 
  -2  -9   9     6340.63     6248.24    290.53 o 
  -1  -9   9      332.24      250.03     83.55 o 
   0  -9   9     2377.06     2297.27    133.47 o 
   1  -9   9     6138.52     6305.47    216.42 o 
   2  -9   9     7250.59     7249.23    401.87 o 
   3  -9   9      246.99       92.87    151.04 o 
   4  -9   9     1691.88     1773.26    200.89 o 
   5  -9   9     2769.08     2706.33    174.13 o 
   6  -9   9      493.93      613.87    222.88 o 
   7  -9   9       48.63      -70.97    220.69 o 
   8  -9   9     1382.41     1370.49    326.23 o 
  -7  -8   9     2723.09     2673.52    279.04 o 
  -6  -8   9     2507.00     2508.43    245.66 o 
  -5  -8   9       75.46      -60.68    117.59 o 
  -4  -8   9     2504.78     2374.40    189.88 o 
  -3  -8   9     8163.07     7901.72    330.31 o 
  -2  -8   9      839.31      828.22    124.93 o 
  -1  -8   9     2350.47     2258.23    129.24 o 
   0  -8   9     5285.03     5267.04    192.42 o 
   1  -8   9     4341.17     4355.32    172.71 o 
   2  -8   9     2229.31     2261.39    145.55 o 
   3  -8   9      583.28      651.52    112.96 o 
   4  -8   9     4840.42     4862.00    226.30 o 
   5  -8   9     2236.58     1773.62    154.03 o 
   6  -8   9        2.90       42.10    110.91 o 
   7  -8   9     1624.11     1319.85    289.96 o 
   8  -8   9     2187.32     2358.34    391.99 o 
  -8  -7   9     1804.57     2110.10    302.13 o 
  -7  -7   9     3830.99     3998.46    309.16 o 
  -6  -7   9      796.51      937.46    189.56 o 
  -5  -7   9      738.94      614.81    141.56 o 
  -4  -7   9     6758.02     6351.15    293.04 o 
  -3  -7   9     6031.27     5906.70    267.94 o 
  -2  -7   9      139.80      104.98     73.48 o 
  -1  -7   9     4230.19     4040.33    167.35 o 
   0  -7   9     1623.35     1472.97    190.57 o 
   1  -7   9       94.78      127.73     77.14 o 
   2  -7   9      465.42      316.34     90.27 o 
   3  -7   9     5939.35     6080.00    226.21 o 
   4  -7   9     6746.55     7159.34    326.61 o 
   5  -7   9      479.99      660.70    149.53 o 
   6  -7   9     1208.64     1220.69    311.20 o 
   7  -7   9     2974.32     3286.89    328.11 o 
  -8  -6   9     3351.80     3079.58    305.77 o 
  -7  -6   9     1556.81     2016.04    246.66 o 
  -6  -6   9      237.12      313.93    128.70 o 
  -5  -6   9     2928.01     2966.18    199.04 o 
  -4  -6   9     4959.18     4746.48    238.88 o 
  -3  -6   9      274.59      160.32     77.56 o 
  -2  -6   9     4482.84     4133.11    203.05 o 
  -1  -6   9     9308.80     8610.65    238.39 o 
   0  -6   9     1750.99     1656.52    119.94 o 
   1  -6   9        0.05      -71.36     71.36 o 
   2  -6   9     2546.10     2596.04    145.16 o 
   3  -6   9     9162.29     9290.56    277.50 o 
   4  -6   9     1372.24     1279.32    242.02 o 
   5  -6   9      269.69      160.89    103.89 o 
   6  -6   9     3199.95     3324.94    196.82 o 
   7  -6   9     2499.17     2712.87    259.15 o 
  -9  -5   9     2363.61     2613.91    290.09 o 
  -8  -5   9     2336.83     2346.42    190.16 o 
  -7  -5   9        7.33      -21.52    121.04 o 
  -6  -5   9     2367.23     2564.09    197.97 o 
  -5  -5   9     3536.82     3598.31    208.32 o 
  -4  -5   9     1091.80      970.22    113.51 o 
  -3  -5   9     2399.42     2097.12    143.82 o 
  -2  -5   9    12556.23    12233.69    393.06 o 
  -1  -5   9     9434.72     9482.48    377.12 o 
   0  -5   9     1663.28     1644.24    116.04 o 
   1  -5   9     1410.15     1332.38    110.74 o 
   2  -5   9     6036.64     6296.40    212.88 o 
   3  -5   9     3019.88     2978.00    158.26 o 
   4  -5   9        2.98      -83.66     83.66 o 
   5  -5   9     2376.11     2310.36    161.40 o 
   6  -5   9     3519.79     3720.73    273.65 o 
   7  -5   9      359.31      383.96    199.60 o 
  -9  -4   9     2391.77     2719.83    282.43 o 
  -8  -4   9      174.31      146.18    111.96 o 
  -7  -4   9     1128.29     1620.54    201.23 o 
  -6  -4   9     6246.92     6264.24    285.63 o 
  -5  -4   9     2798.74     2669.38    171.87 o 
  -4  -4   9      344.50      262.04     80.69 o 
  -3  -4   9     6230.95     6250.94    248.67 o 
  -2  -4   9    10260.60     9982.21    332.88 o 
  -1  -4   9     3587.99     3851.94    231.60 o 
   0  -4   9     1643.45     1443.36    104.87 o 
   1  -4   9     5048.57     3148.53    197.28 o 
   2  -4   9     6709.33     6814.47    217.83 o 
   3  -4   9      327.18      166.80     92.46 o 
   4  -4   9     1615.60     1421.21    147.96 o 
   5  -4   9     4420.79     4435.56    282.81 o 
   6  -4   9     1766.77     2155.60    259.84 o 
   7  -4   9       39.66       18.82    186.80 o 
   8  -4   9     1126.79     1397.35    286.70 o 
  -9  -3   9      641.59      559.09    195.21 o 
  -8  -3   9      361.19      532.92    178.27 o 
  -7  -3   9     5338.62     5487.82    208.25 o 
  -6  -3   9     7613.18     7329.71    299.50 o 
  -5  -3   9       26.66       63.94     72.79 o 
  -4  -3   9     3748.09     3446.46    176.39 o 
  -3  -3   9    16002.25    15308.30    450.97 o 
  -2  -3   9     2520.69     2161.62    174.32 o 
  -1  -3   9      127.28      172.31    101.09 o 
   0  -3   9     4286.96     4117.85    112.26 o 
   1  -3   9     5910.56     6193.91    199.85 o 
   2  -3   9     1993.15     1950.52    118.30 o 
   3  -3   9      653.02      438.47     93.23 o 
   4  -3   9     3513.44     3246.04    241.52 o 
   5  -3   9     5122.76     4987.50    302.20 o 
   6  -3   9      519.25      471.87    171.49 o 
   7  -3   9      757.51     1012.82    241.33 o 
 -10  -2   9      816.12      494.40    218.62 o 
  -9  -2   9      182.65      177.77    167.85 o 
  -8  -2   9     2616.60     2759.30    243.40 o 
  -7  -2   9     5437.48     5343.04    198.79 o 
  -6  -2   9     3203.84     3030.25    176.51 o 
  -5  -2   9     1311.65     1166.93    112.51 o 
  -4  -2   9    11216.66    11468.35    363.31 o 
  -2  -2   9       10.12       29.99     89.98 o 
  -1  -2   9     4078.57     4085.25    138.87 o 
   0  -2   9     8782.99     9455.57    298.12 o 
   1  -2   9     2584.36     2483.36     91.37 o 
   2  -2   9       41.16        5.11     69.79 o 
   3  -2   9     2861.89     2468.34    207.63 o 
   4  -2   9     3907.49     3716.72    255.64 o 
   5  -2   9     2262.02     2273.44    231.73 o 
   6  -2   9      136.06      243.65    175.76 o 
   7  -2   9     1855.59     2727.55    340.41 o 
 -10  -1   9        2.00       19.33    184.86 o 
  -9  -1   9     1578.53     1949.97    256.14 o 
  -8  -1   9     2750.08     3370.78    259.40 o 
  -7  -1   9     1357.54     1470.07    169.42 o 
  -6  -1   9      955.52      928.19    118.19 o 
  -5  -1   9     5726.83     5729.06    225.83 o 
  -4  -1   9    11279.46    10873.93    341.29 o 
  -3  -1   9     3026.61     3085.65    200.48 o 
  -2  -1   9     1324.81     1445.10    153.23 o 
  -1  -1   9     8438.46     9073.28    273.74 o 
   0  -1   9     8145.72     8473.80    224.33 o 
   1  -1   9      230.99      218.22     63.56 o 
   2  -1   9     2282.49     2257.31    118.76 o 
   3  -1   9     5986.94     5781.45    313.68 o 
   4  -1   9     1961.93     1697.97    202.80 o 
   5  -1   9        1.04      -12.30    148.96 o 
   6  -1   9     1341.25     1889.92    273.27 o 
   7  -1   9     1829.89     2184.52    314.31 o 
 -10   0   9      410.00      388.60    201.80 o 
  -9   0   9     2934.76     3241.90    256.58 o 
  -8   0   9     1727.18     1922.68    200.54 o 
  -7   0   9      199.27       82.83    100.02 o 
  -6   0   9     5998.21     6280.12    285.76 o 
  -5   0   9     9179.28     9344.05    227.19 o 
  -3   0   9      179.20       46.87     90.67 o 
  -2   0   9     9580.15     9399.48    246.58 o 
  -1   0   9     8034.91     8433.32    230.03 o 
   0   0   9     2786.53     2718.12    174.35 o 
   1   0   9      156.85      162.24     63.62 o 
   2   0   9     5184.48     5055.28    184.77 o 
   3   0   9     3089.43     3099.08    241.71 o 
   4   0   9       31.13      -38.59    138.61 o 
   5   0   9      815.91      775.26    208.14 o 
   6   0   9     2805.47     2830.58    300.50 o 
   7   0   9      529.85      674.11    262.79 o 
 -10   1   9     1736.90     1938.24    263.79 o 
  -9   1   9     3324.33     3551.75    278.10 o 
  -8   1   9      789.00      812.84    157.88 o 
  -7   1   9      954.19     1109.64    154.61 o 
  -6   1   9     5489.54     6346.44    280.55 o 
  -5   1   9     7458.81     7229.83    186.36 o 
  -4   1   9      830.28      787.73    136.29 o 
  -3   1   9     5776.81     5283.67    156.19 o 
  -2   1   9     8171.04     7743.41    644.80 o 
  -1   1   9     1395.05     1405.09    102.04 o 
   0   1   9      805.16      785.77    121.23 o 
   1   1   9     3792.40     3538.10    156.70 o 
   2   1   9     3459.78     3446.03    219.12 o 
   3   1   9     1012.00     1155.67    271.61 o 
   4   1   9      580.45      336.71    173.94 o 
   5   1   9     2415.38     2466.08    276.97 o 
   6   1   9     1493.20     1580.70    299.31 o 
 -10   2   9     2886.82     2839.37    261.79 o 
  -9   2   9     1515.31     1677.58    217.36 o 
  -8   2   9      180.36      306.78    123.93 o 
  -7   2   9     3154.92     3113.64    203.18 o 
  -6   2   9     8099.43     8338.20    320.90 o 
  -5   2   9     2545.53     2436.65    153.61 o 
  -4   2   9       38.62       58.34     52.76 o 
  -3   2   9     6815.00     6880.55    156.07 o 
  -1   2   9     1754.49     1588.05    112.69 o 
   0   2   9     4129.55     4321.37    176.61 o 
   1   2   9     4750.72     4922.29    242.80 o 
   2   2   9     3034.06     2952.84    161.75 o 
   3   2   9       43.80       -0.24    103.47 o 
   4   2   9     1812.61     2182.52    300.75 o 
   5   2   9     2183.68     2402.07    340.79 o 
   6   2   9      152.38      244.97    257.90 o 
 -10   3   9     1463.06     1928.26    248.61 o 
  -9   3   9       18.35       43.86    121.73 o 
  -8   3   9     3143.28     3135.54    220.18 o 
  -7   3   9     4991.87     5118.96    256.26 o 
  -6   3   9     2985.53     2889.69    176.13 o 
  -5   3   9       38.22       66.89     71.16 o 
  -4   3   9     6311.33     5608.88    171.56 o 
  -3   3   9     9382.26     9384.52    264.20 o 
  -2   3   9       84.41       -1.28     68.75 o 
  -1   3   9      497.13      481.31     94.13 o 
   0   3   9     2904.20     3017.24    237.41 o 
   1   3   9     1730.19     1639.85    138.66 o 
   2   3   9      214.91       87.18    118.34 o 
   3   3   9     1314.23     1441.23    167.53 o 
   4   3   9     2146.20     2654.38    315.69 o 
   5   3   9      731.76      755.49    291.28 o 
 -10   4   9       99.21      189.56    157.94 o 
  -9   4   9     1620.36     1833.51    218.30 o 
  -8   4   9     4259.43     3598.87    227.02 o 
  -7   4   9     2499.39     2189.29    169.30 o 
  -6   4   9       11.49      -46.18     78.75 o 
  -5   4   9     3115.41     2846.33    162.14 o 
  -4   4   9     7745.42     7041.69    335.39 o 
  -3   4   9     3760.50     3441.77    180.78 o 
  -2   4   9      293.59       42.87     83.10 o 
  -1   4   9     2480.07     2567.94    152.86 o 
   0   4   9     3564.68     3897.69    189.86 o 
   1   4   9      427.76      268.82    109.26 o 
   2   4   9      659.93      474.77    154.96 o 
   3   4   9     2185.21     2570.34    201.58 o 
   4   4   9     1080.54     1111.97    314.93 o 
 -10   5   9      222.28      121.23    150.16 o 
  -9   5   9     3835.02     3380.26    242.33 o 
  -8   5   9     4136.77     3802.18    240.89 o 
  -7   5   9      148.52      226.33    110.19 o 
  -6   5   9     1096.10     1283.83    145.07 o 
  -5   5   9     3855.52     3809.27    256.14 o 
  -4   5   9     2811.79     2924.39    227.78 o 
  -3   5   9       93.16      171.74    116.77 o 
  -2   5   9     3067.09     3175.02    172.47 o 
  -1   5   9     5409.13     5351.09    264.52 o 
   0   5   9     1694.00     1779.50    158.52 o 
   1   5   9      178.04       15.09    112.95 o 
   2   5   9     2715.14     2840.65    198.03 o 
   3   5   9     1805.11     2045.07    204.85 o 
   4   5   9      137.12      -79.00    271.95 o 
 -10   6   9     1159.81     1147.54    213.16 o 
  -9   6   9     3801.31     3801.43    261.10 o 
  -8   6   9     1237.83     1344.32    174.32 o 
  -7   6   9      116.44       35.77     96.57 o 
  -6   6   9     2542.09     2135.46    216.61 o 
  -5   6   9     2922.54     2804.35    236.81 o 
  -4   6   9      110.82       -0.25    122.67 o 
  -3   6   9     3287.78     3172.25    255.26 o 
  -2   6   9     4974.87     5194.13    321.46 o 
  -1   6   9     1724.00     1494.90    770.33 o 
   0   6   9       22.09       43.55    115.16 o 
   1   6   9     2755.43     3046.08    212.80 o 
   2   6   9     1938.46     2080.59    202.15 o 
   3   6   9      531.76      466.73    185.08 o 
  -9   7   9     1807.71     1824.03    219.81 o 
  -8   7   9        6.17      -68.27    157.94 o 
  -7   7   9      653.45      377.81    164.59 o 
  -6   7   9     1739.40     1904.04    250.99 o 
  -5   7   9      621.87      287.01    159.95 o 
  -4   7   9      960.07      921.15    200.67 o 
  -3   7   9     4120.19     4608.62    314.75 o 
  -2   7   9     3114.06     3094.44    269.94 o 
  -1   7   9       12.53        2.26    147.77 o 
   0   7   9     1784.29     1810.80    217.99 o 
   1   7   9     2304.76     2578.12    219.80 o 
   2   7   9      661.07      846.31    199.32 o 
  -9   8   9       11.84      -88.54    189.06 o 
  -8   8   9     1498.73     1711.53    266.12 o 
  -7   8   9     2622.25     2472.85    263.54 o 
  -6   8   9     1183.72     1570.66    266.81 o 
  -5   8   9       12.35      -35.14    151.22 o 
  -4   8   9     1679.32     1958.69    279.80 o 
  -3   8   9     3067.90     3264.86    295.42 o 
  -2   8   9      287.82      378.81    191.38 o 
  -1   8   9      257.89      250.81    186.93 o 
   0   8   9     1829.24     2599.42    328.80 o 
   1   8   9     1135.78     1189.82    214.59 o 
  -8   9   9     2357.58     2439.91    326.61 o 
  -7   9   9     1693.84     1584.08    275.72 o 
  -6   9   9      188.64      200.92    191.45 o 
  -5   9   9     1477.87     2213.70    310.98 o 
  -4   9   9     3170.01     3206.70    307.97 o 
  -3   9   9     1627.38     1696.34    305.27 o 
  -2   9   9        8.04       13.87    192.70 o 
  -1   9   9      881.12      938.47    252.94 o 
  -6  10   9      518.32      693.31    251.12 o 
  -5  10   9     2367.77     2810.44    318.95 o 
  -4  10   9     1832.88     2205.48    344.61 o 
  -3  10   9       64.76      -57.16    226.90 o 
   0 -14  10      228.50      105.04    141.40 o 
   1 -14  10      474.60      435.76    145.94 o 
   2 -14  10     2815.92     3166.60    391.61 o 
   3 -14  10     3315.42     3289.59    357.16 o 
   4 -14  10      458.80      257.83    271.26 o 
  -2 -13  10     1551.84     1518.32    242.65 o 
  -1 -13  10      808.30      661.68    180.97 o 
   0 -13  10      222.98       37.71    118.58 o 
   1 -13  10     2859.01     2805.47    192.64 o 
   2 -13  10     4258.13     4145.69    209.66 o 
   3 -13  10     1522.85     1530.25    300.44 o 
   4 -13  10       10.12      133.34    216.73 o 
   5 -13  10      802.66     1200.06    288.02 o 
  -3 -12  10      904.43      600.25    194.65 o 
  -2 -12  10     2058.89     1906.24    200.80 o 
  -1 -12  10        8.85      -36.33    120.35 o 
   0 -12  10     3162.89     3026.62    186.60 o 
   1 -12  10     4852.04     4868.60    219.92 o 
   2 -12  10     3554.16     3925.91    195.83 o 
   3 -12  10      171.10      185.66    107.60 o 
   4 -12  10      793.12      494.77    222.07 o 
   5 -12  10      747.58      948.76    262.29 o 
   6 -12  10       28.30     -105.86    230.79 o 
  -5 -11  10       29.43       74.67    188.43 o 
  -4 -11  10      385.28      218.05    170.11 o 
  -3 -11  10     2307.64     2233.22    214.54 o 
  -2 -11  10      317.80      103.35    126.19 o 
  -1 -11  10     1164.39     1185.12    142.94 o 
   0 -11  10     5620.32     5387.75    221.33 o 
   1 -11  10     4925.24     4811.67    206.86 o 
   2 -11  10     1011.00      910.77    127.26 o 
   3 -11  10      278.17      292.22    102.56 o 
   4 -11  10     1356.00     1585.27    161.93 o 
   5 -11  10      300.15      177.64    216.11 o 
   6 -11  10      196.73        8.28    230.41 o 
  -6 -10  10      357.74      134.03    202.99 o 
  -5 -10  10      580.27      411.88    187.81 o 
  -4 -10  10     2028.60     1671.68    220.62 o 
  -3 -10  10      643.84      548.11    146.02 o 
  -2 -10  10      290.74      175.38    108.62 o 
  -1 -10  10     5134.09     4640.39    200.11 o 
   0 -10  10     6721.51     6687.74    237.09 o 
   1 -10  10     1870.07     1850.37    220.03 o 
   2 -10  10       16.52       21.65     83.97 o 
   3 -10  10     2170.63     2480.64    152.33 o 
   4 -10  10     1591.18     1689.88    273.21 o 
   5 -10  10        0.58      -76.55    187.93 o 
   6 -10  10     1238.05     1369.05    291.97 o 
   7 -10  10     2614.81     3005.40    384.90 o 
  -6  -9  10       57.54       -6.84    164.78 o 
  -5  -9  10     1235.49     1280.63    209.52 o 
  -4  -9  10     1315.92     1289.17    187.62 o 
  -3  -9  10       39.07      -78.75     92.24 o 
  -2  -9  10     4317.45     3970.03    227.27 o 
  -1  -9  10     9885.44     9208.60    279.43 o 
   0  -9  10     5592.13     5319.05    205.37 o 
   1  -9  10      239.83      104.04     84.11 o 
   2  -9  10     1693.26     1808.38    190.28 o 
   3  -9  10     2773.86     3067.04    179.59 o 
   4  -9  10       34.54      -32.81    109.15 o 
   5  -9  10     1056.55     1209.65    163.87 o 
   6  -9  10     3219.49     3914.25    363.69 o 
   7  -9  10     2654.57     3341.73    361.31 o 
  -7  -8  10       38.97      159.69    189.25 o 
  -6  -8  10     1009.01      941.54    212.59 o 
  -5  -8  10     2105.06     1953.30    197.03 o 
  -4  -8  10       94.75      103.72    101.90 o 
  -3  -8  10     1625.86     1581.45    153.98 o 
  -2  -8  10     8370.71     8037.20    325.41 o 
  -1  -8  10     7996.51     7350.85    237.98 o 
   0  -8  10     2005.04     1928.96    126.78 o 
   1  -8  10      914.22      793.08    106.26 o 
   2  -8  10     3733.45     3867.38    190.41 o 
   3  -8  10      250.03       76.03     99.38 o 
   4  -8  10     1462.33     1752.20    250.49 o 
   5  -8  10     3508.85     3525.97    197.34 o 
   6  -8  10     4934.18     4849.72    294.48 o 
   7  -8  10     1262.73     1270.34    301.76 o 
  -8  -7  10      374.72      165.66    199.79 o 
  -7  -7  10      664.66     1020.79    218.68 o 
  -6  -7  10     2563.93     2485.09    219.37 o 
  -5  -7  10      307.06      297.36    116.84 o 
  -4  -7  10     1423.41     1201.19    141.50 o 
  -3  -7  10     7724.37     6945.31    300.63 o 
  -2  -7  10     9274.15     8548.35    328.49 o 
  -1  -7  10     3131.53     3072.12    147.97 o 
   0  -7  10      573.43      397.51     83.72 o 
   1  -7  10     5744.00     5773.86    224.13 o 
   2  -7  10     2297.72     2371.51    151.99 o 
   3  -7  10      197.31      137.48     96.60 o 
   4  -7  10     3146.75     3069.86    177.18 o 
   5  -7  10     4427.99     4356.84    211.74 o 
   6  -7  10     3039.54     2921.96    195.88 o 
  -8  -6  10       87.22      325.60    198.35 o 
  -7  -6  10     1519.93     1660.51    237.31 o 
  -6  -6  10     1083.85     1368.61    190.82 o 
  -5  -6  10     1266.92     1267.83    165.97 o 
  -4  -6  10     5016.30     4962.40    244.78 o 
  -3  -6  10    13546.45    12699.60    423.11 o 
  -2  -6  10     5922.25     5593.58    252.63 o 
  -1  -6  10        0.00       18.00     60.77 o 
   0  -6  10     4035.46     3747.30    175.72 o 
   1  -6  10     4382.75     4561.74    195.33 o 
   2  -6  10      158.29      149.80     82.93 o 
   3  -6  10     3985.66     3781.32    195.99 o 
   4  -6  10     4774.70     4877.14    211.18 o 
   6  -6  10     1282.62     1409.96    231.17 o 
   7  -6  10       87.85      168.79    189.19 o 
  -9  -5  10        1.26      -83.83    204.43 o 
  -8  -5  10     1593.82     1854.12    186.33 o 
  -7  -5  10     2153.88     2440.41    218.74 o 
  -6  -5  10       19.93       10.54     97.26 o 
  -5  -5  10     2515.91     2542.82    178.64 o 
  -4  -5  10     8863.56     8480.70    322.40 o 
  -3  -5  10     8761.62     8089.40    308.09 o 
  -2  -5  10      607.74      397.76     93.43 o 
  -1  -5  10      664.74      679.19    148.78 o 
   0  -5  10     4456.96     4881.12    238.32 o 
   1  -5  10      462.29      388.04     95.28 o 
   2  -5  10     1354.93     1358.59    123.57 o 
   3  -5  10     7588.58     7416.45    249.71 o 
   4  -5  10     6096.93     6364.39    237.81 o 
   5  -5  10     1444.81     1643.38    226.84 o 
   6  -5  10       78.89       11.36    166.47 o 
   7  -5  10     1033.65     1340.87    260.53 o 
  -9  -4  10      611.97      849.43    226.96 o 
  -8  -4  10     1565.97     1927.30    169.35 o 
  -7  -4  10      879.80      919.01    172.81 o 
  -6  -4  10     1248.66     1311.69    145.76 o 
  -5  -4  10     9078.33     9678.13    354.03 o 
  -4  -4  10    11007.14    10094.03    352.52 o 
  -3  -4  10     4239.99     3966.77    198.98 o 
  -1  -4  10     4293.55     4952.17    275.47 o 
   0  -4  10     1714.03     1708.94    120.41 o 
   1  -4  10       31.10       40.47     71.54 o 
   2  -4  10     4333.62     4286.86    181.39 o 
   3  -4  10     9053.32     9340.10    355.47 o 
   4  -4  10     2710.08     2679.05    236.81 o 
   5  -4  10        0.65       -2.95    142.88 o 
   6  -4  10     1138.17     1203.45    237.88 o 
   7  -4  10      949.55     1209.35    266.43 o 
  -9  -3  10     1169.01     1146.67    241.64 o 
  -8  -3  10     1045.47     1223.53    223.26 o 
  -7  -3  10      340.42      311.99    124.81 o 
  -6  -3  10     6878.32     7136.01    297.55 o 
  -5  -3  10    13365.29    13607.00    432.84 o 
  -4  -3  10     7759.79     7152.44    276.16 o 
  -3  -3  10       22.81       43.23     63.56 o 
  -2  -3  10     4458.58     4611.95    265.24 o 
  -1  -3  10     4429.15     4454.96    208.23 o 
   0  -3  10      527.49      336.30    128.76 o 
   1  -3  10     2730.51     2526.19    137.67 o 
   2  -3  10     9677.55     9741.81    271.09 o 
   3  -3  10     6030.18     6165.04    327.80 o 
   4  -3  10      210.96      257.65    149.53 o 
   5  -3  10      226.00      310.98    167.98 o 
   6  -3  10      992.92     1106.88    225.83 o 
   7  -3  10      146.20      -59.49    211.34 o 
 -10  -2  10      963.83     1045.26    250.93 o 
  -9  -2  10     1427.08     1464.61    245.79 o 
  -8  -2  10        1.38      -36.52    141.87 o 
  -7  -2  10     3938.95     4456.08    280.92 o 
  -6  -2  10    13576.59    14123.99    447.65 o 
  -5  -2  10     8113.58     7697.10    287.01 o 
  -4  -2  10      476.84      388.98     88.48 o 
  -3  -2  10     2493.75     2258.19    183.23 o 
  -2  -2  10     5560.50     5565.16    286.13 o 
  -1  -2  10      826.80      770.81    140.96 o 
   0  -2  10      869.38      800.84    196.50 o 
   1  -2  10    10583.68    10888.45    314.97 o 
   2  -2  10     8975.33     9169.12    402.41 o 
   3  -2  10     1778.11     1759.22    200.10 o 
   4  -2  10      107.70      142.56    144.57 o 
   5  -2  10      765.71      809.71    205.38 o 
   6  -2  10      439.04      460.45    223.32 o 
   7  -2  10       30.51      184.23    229.53 o 
 -10  -1  10      879.97      835.62    223.76 o 
  -9  -1  10      225.33      152.73    163.77 o 
  -8  -1  10     2236.01     2487.98    234.37 o 
  -7  -1  10     8670.43     9359.43    403.10 o 
  -6  -1  10     9444.38     9437.91    249.85 o 
  -5  -1  10     1552.18     1398.60    122.74 o 
  -4  -1  10      729.70      940.41    113.14 o 
  -3  -1  10     6327.26     6133.97    292.47 o 
  -2  -1  10     1842.82     1767.87    107.89 o 
  -1  -1  10      980.76     1032.90    122.30 o 
   0  -1  10     8581.13     8402.16    233.31 o 
   1  -1  10    11694.87    11871.68    296.17 o 
   2  -1  10     5674.24     5780.83    318.70 o 
   3  -1  10        1.26      -33.95    124.49 o 
   4  -1  10      905.04      839.83    202.30 o 
   5  -1  10      505.08      353.27    193.58 o 
   6  -1  10       20.11     -197.85    205.06 o 
 -10   0  10      915.24      843.53    222.07 o 
  -9   0  10      319.79      280.99    162.64 o 
  -8   0  10     5862.81     6140.31    333.51 o 
  -7   0  10     6572.46     6675.05    321.59 o 
  -6   0  10     2507.27     2296.47    179.96 o 
  -5   0  10        9.59        8.67     49.14 o 
  -4   0  10     1880.53     1763.29    165.84 o 
  -2   0  10      357.57      268.15     71.12 o 
  -1   0  10     2344.13     2321.79    127.07 o 
   0   0  10     9310.09     9298.13    364.73 o 
   1   0  10     6361.62     6714.33    216.44 o 
   2   0  10       92.35      101.17     87.47 o 
   3   0  10     2012.98     2064.49    227.34 o 
   4   0  10     1557.54     1346.02    243.40 o 
   5   0  10      293.69      292.72    198.22 o 
   6   0  10      664.40      614.93    252.06 o 
 -10   1  10       18.26       13.30    182.60 o 
  -9   1  10     2886.97     3000.25    258.27 o 
  -8   1  10     8939.19     9272.40    405.98 o 
  -7   1  10     3947.38     4168.63    245.22 o 
  -6   1  10     1183.33     1302.09    137.86 o 
  -5   1  10      911.41     1068.10    126.06 o 
  -4   1  10     3076.43     2985.58    125.45 o 
  -3   1  10      264.29      261.78     63.43 o 
  -2   1  10     2669.52     2771.16    140.14 o 
  -1   1  10     5564.89     5715.16    199.59 o 
   0   1  10     5324.57     5342.11    194.42 o 
   1   1  10      521.69      425.77     94.83 o 
   2   1  10      684.54      761.02    258.21 o 
   3   1  10     2820.94     2769.84    271.64 o 
   4   1  10      600.75      546.98    201.36 o 
   5   1  10      167.38      109.06    211.96 o 
 -10   2  10     1292.33     1424.89    238.63 o 
  -9   2  10     5583.91     6333.39    348.63 o 
  -8   2  10     6221.23     6572.15    333.70 o 
  -7   2  10     1253.10     1290.17    158.94 o 
  -6   2  10      135.84       67.45     81.38 o 
  -5   2  10     2842.11     2574.57    157.37 o 
  -4   2  10     3075.86     2807.36    121.08 o 
  -3   2  10      818.11      639.70     96.57 o 
  -1   2  10     8348.11     8217.76    253.05 o 
   0   2  10     3150.04     3451.54    165.97 o 
   1   2  10        7.47       38.01     83.33 o 
   2   2  10     1146.61     1320.44    136.47 o 
   3   2  10      343.10      499.46    130.32 o 
   4   2  10       70.78     -104.29    204.81 o 
   5   2  10     1113.53     1054.68    295.36 o 
 -10   3  10     3112.30     3616.95    287.26 o 
  -9   3  10     6699.44     6848.05    349.20 o 
  -8   3  10     1213.98     1347.65    161.95 o 
  -7   3  10      144.34      171.93    106.99 o 
  -6   3  10     1927.69     1714.66    143.51 o 
  -5   3  10     2650.18     2638.57    159.63 o 
  -4   3  10        7.38       43.36     92.62 o 
  -3   3  10     4083.60     3924.68    173.49 o 
  -2   3  10     9652.70     9185.92   1071.68 o 
  -1   3  10     5445.81     5730.11    219.05 o 
   0   3  10      306.94      200.39     98.00 o 
   1   3  10     1626.93     1492.13    145.54 o 
   2   3  10     1204.31     1547.66    171.52 o 
   3   3  10        7.11      -46.67    120.89 o 
   4   3  10      556.81      258.02    260.03 o 
 -10   4  10     4334.43     4564.70    315.12 o 
  -9   4  10     3392.11     3246.67    247.35 o 
  -8   4  10       61.81      -26.17    111.75 o 
  -7   4  10     1464.92     1320.35    152.86 o 
  -6   4  10     1934.82     1651.35    146.58 o 
  -5   4  10       10.45       25.66    108.68 o 
  -4   4  10     2887.98     2706.34    221.94 o 
  -3   4  10     7084.12     7145.23    349.95 o 
  -2   4  10     4922.12     5264.89    215.60 o 
  -1   4  10      722.17      512.43    116.49 o 
   0   4  10      821.29      745.06    132.25 o 
   1   4  10     2543.35     2715.20    185.30 o 
   2   4  10      297.41      275.74    175.85 o 
   3   4  10      129.84      -67.25    146.71 o 
   4   4  10     2302.69     2597.41    409.87 o 
 -10   5  10     1986.61     2125.85    234.80 o 
  -9   5  10      279.95      326.35    144.13 o 
  -8   5  10      427.19      411.50    129.89 o 
  -7   5  10     1571.85     1433.24    158.75 o 
  -6   5  10      772.52      677.06    170.17 o 
  -5   5  10     1146.02      971.41    185.42 o 
  -4   5  10     5911.30     5359.34    313.24 o 
  -3   5  10     6752.75     7002.85    362.18 o 
  -2   5  10     1294.14     1280.75    326.86 o 
  -1   5  10      246.81      102.10    112.08 o 
   0   5  10     1827.39     1991.79    346.59 o 
   1   5  10      922.79      818.72    348.44 o 
   2   5  10       62.81       18.54    141.24 o 
   3   5  10     1645.31     1787.14    374.26 o 
  -9   6  10       21.54      239.82    141.94 o 
  -8   6  10      895.31      881.68    157.62 o 
  -7   6  10      603.59      265.17    160.07 o 
  -6   6  10       21.10      -65.13    131.83 o 
  -5   6  10     3895.67     3486.49    273.02 o 
  -4   6  10     6956.44     6771.06    373.60 o 
  -3   6  10     2306.00     2441.29    238.88 o 
  -2   6  10        5.21        4.20    146.02 o 
  -1   6  10     1054.72     1289.29    243.62 o 
   0   6  10     2058.06     2221.17    197.14 o 
   1   6  10        6.34       -7.66    147.05 o 
   2   6  10      902.62     1033.71    214.16 o 
  -8   7  10      712.60      446.58    197.22 o 
  -7   7  10       46.92      -70.40    159.95 o 
  -6   7  10     1483.40     1334.66    238.26 o 
  -5   7  10     6668.62     6407.06    384.96 o 
  -4   7  10     3328.58     3712.83    305.08 o 
  -3   7  10      194.94      349.89    178.52 o 
  -2   7  10      954.02     1259.42    239.76 o 
  -1   7  10     1656.54     2310.90    292.28 o 
   0   7  10      340.13      103.23    193.86 o 
   1   7  10      480.74      323.95    179.93 o 
  -8   8  10      123.59       32.38    188.06 o 
  -7   8  10      789.94      549.36    217.55 o 
  -6   8  10     3322.14     2951.44    285.25 o 
  -5   8  10     4492.15     4196.87    336.65 o 
  -4   8  10      911.53      711.63    217.67 o 
  -3   8  10      284.89      348.69    195.59 o 
  -2   8  10     1196.95     1280.63    262.35 o 
  -1   8  10      967.72      830.54    238.44 o 
  -6   9  10     3774.30     3712.45    328.68 o 
  -5   9  10     1487.57     1852.02    303.26 o 
  -4   9  10        0.96        7.40    206.88 o 
  -3   9  10      737.47      309.35    233.11 o 
   1 -14  11     1445.60     1531.66    191.80 o 
   2 -14  11       83.85      -27.42    259.84 o 
  -2 -13  11        2.01     -110.37    153.04 o 
  -1 -13  11     1919.81     1989.38    222.00 o 
   0 -13  11     3124.87     3145.71    483.32 o 
   1 -13  11      302.63      298.52    131.90 o 
   2 -13  11      914.46      895.26    151.17 o 
   3 -13  11     2802.13     3094.82    345.18 o 
   4 -13  11     1387.50     1471.64    311.80 o 
  -3 -12  11      174.96      -38.28    151.29 o 
  -2 -12  11     1203.79     1132.74    198.91 o 
  -1 -12  11     4209.88     3861.35    259.15 o 
   0 -12  11     1352.51     1478.80    162.56 o 
   1 -12  11       82.48       32.93    103.92 o 
   2 -12  11     2942.51     2997.50    182.60 o 
   3 -12  11     2919.49     2981.43    185.00 o 
   4 -12  11      173.37      157.31    216.36 o 
   5 -12  11      379.22      320.08    246.54 o 
  -4 -11  11      502.15      278.85    173.19 o 
  -3 -11  11      556.48      437.48    152.98 o 
  -2 -11  11     4096.10     3941.10    258.34 o 
  -1 -11  11     2472.39     2465.76    202.30 o 
   0 -11  11       79.85      -11.55     93.07 o 
   1 -11  11     1414.42     1462.57    138.13 o 
   2 -11  11     2689.26     2959.44    176.33 o 
   3 -11  11      866.29      799.56    137.41 o 
   4 -11  11      280.18      176.72    124.46 o 
   5 -11  11     1913.78     1905.23    321.27 o 
   6 -11  11     1934.95     2583.29    384.02 o 
  -5 -10  11     1207.09      957.73    212.59 o 
  -4 -10  11      152.48       20.33    124.99 o 
  -3 -10  11     3020.42     2948.49    219.93 o 
  -2 -10  11     4160.50     3803.00    238.32 o 
  -1 -10  11      384.92      188.59     94.27 o 
   0 -10  11      968.08      753.58    119.84 o 
   1 -10  11     3359.05     3382.39    181.45 o 
   2 -10  11     1791.92     1858.53    165.28 o 
   3 -10  11       16.44      -47.09    101.37 o 
   4 -10  11     1648.10     1920.19    189.40 o 
   5 -10  11     3037.19     3144.65    213.69 o 
   6 -10  11     1141.92     1570.72    319.26 o 
  -6  -9  11     2250.83     2284.04    249.05 o 
  -5  -9  11      102.13       -3.70    137.61 o 
  -4  -9  11     2408.44     2322.26    209.45 o 
  -3  -9  11     5037.55     4681.91    266.24 o 
  -2  -9  11     2087.33     1756.96    164.21 o 
  -1  -9  11       33.42       14.28     77.53 o 
   0  -9  11     3758.51     3730.47    182.09 o 
   1  -9  11     3095.17     3116.08    166.91 o 
   2  -9  11      262.88       19.51    163.40 o 
   3  -9  11     1766.95     1807.37    202.65 o 
   4  -9  11     3636.05     3953.34    211.78 o 
   5  -9  11     2266.83     2115.72    190.93 o 
   6  -9  11      277.74     -172.18    242.02 o 
  -7  -8  11     2548.30     2865.22    282.49 o 
  -6  -8  11       49.08     -139.80    139.80 o 
  -5  -8  11     1853.08     1546.00    178.83 o 
  -4  -8  11     2866.74     3009.79    212.22 o 
  -3  -8  11     1871.30     1582.58    155.30 o 
  -2  -8  11       31.46        9.41     83.33 o 
  -1  -8  11     3657.57     3604.67    170.94 o 
   0  -8  11    10349.57    10012.88    295.69 o 
   1  -8  11     2915.11     2749.26    261.22 o 
   2  -8  11      689.68      796.28    135.36 o 
   3  -8  11     4779.36     4535.77    215.63 o 
   4  -8  11     3003.31     2971.71    189.19 o 
   5  -8  11      496.70      582.45    140.01 o 
   6  -8  11      317.77      529.76    155.32 o 
  -7  -7  11      543.62      494.21    186.49 o 
  -6  -7  11      763.56      776.01    174.57 o 
  -5  -7  11     4053.78     3746.33    239.45 o 
  -4  -7  11     1839.71     1715.17    160.57 o 
  -3  -7  11       28.07        5.33     81.57 o 
  -2  -7  11     2062.03     1911.76    155.93 o 
  -1  -7  11     9423.16     8318.56    335.08 o 
   0  -7  11     6149.42     6505.26    361.87 o 
   1  -7  11       80.61       -4.48     95.04 o 
   2  -7  11     3748.30     3738.64    191.28 o 
   3  -7  11     6357.92     6228.82    381.67 o 
   4  -7  11      911.12      804.93    278.82 o 
   5  -7  11      269.97      -26.06    157.62 o 
   6  -7  11     1556.96     1773.96    259.09 o 
  -8  -6  11     2044.29     2519.23    305.84 o 
  -7  -6  11       46.01      -43.36    138.67 o 
  -6  -6  11     4683.32     4421.63    261.10 o 
  -5  -6  11     6178.95     6021.91    291.53 o 
  -4  -6  11     2375.29     2246.71    173.62 o 
  -3  -6  11      165.51       90.99     78.56 o 
  -2  -6  11     4529.94     4188.40    221.69 o 
   0  -6  11      197.85      201.70     94.05 o 
   1  -6  11     2018.26     1985.99    149.65 o 
   2  -6  11     6547.66     6847.68    249.24 o 
   3  -6  11     2386.70     2412.25    162.41 o 
   4  -6  11       60.02      -67.20    153.89 o 
   5  -6  11     1541.05     1798.56    256.52 o 
   6  -6  11     2400.75     2609.46    270.95 o 
   7  -6  11      531.63     1011.63    258.90 o 
  -8  -5  11       76.44      -58.55    121.19 o 
  -7  -5  11     2016.85     2331.42    212.28 o 
  -6  -5  11     5615.82     5963.24    296.93 o 
  -5  -5  11     4116.73     3778.90    220.31 o 
  -4  -5  11       52.85       19.89     78.31 o 
  -3  -5  11     3495.04     3252.94    192.20 o 
  -2  -5  11     6384.29     5854.62    261.28 o 
  -1  -5  11      725.70      543.97    158.50 o 
   0  -5  11      691.34      552.91    107.19 o 
   1  -5  11     5931.44     5906.47    314.09 o 
   2  -5  11     3929.96     3738.01    181.38 o 
   3  -5  11      140.20      108.61     97.54 o 
   4  -5  11     1286.17     1425.71    224.07 o 
   5  -5  11     1781.06     1717.80    251.24 o 
   6  -5  11     1360.52     2002.55    287.33 o 
   7  -5  11        2.96      -67.52    212.28 o 
  -9  -4  11      912.54     1139.07    266.49 o 
  -8  -4  11     1292.03     1251.14    246.04 o 
  -7  -4  11     5688.34     5993.92    303.01 o 
  -6  -4  11     2158.66     2242.94    177.20 o 
  -5  -4  11        6.30      -75.74     75.74 o 
  -4  -4  11     1410.88     1219.39    127.00 o 
  -3  -4  11     8973.17     8670.33    324.47 o 
  -2  -4  11     4958.24     4869.47    284.25 o 
  -1  -4  11        1.30      -91.55    114.70 o 
   1  -4  11     9432.75     9099.73    272.27 o 
   2  -4  11     2753.51     2734.64    158.03 o 
   3  -4  11      243.66      336.33    152.60 o 
   4  -4  11     1813.52     1875.86    248.48 o 
   5  -4  11      652.30      893.35    213.72 o 
   6  -4  11       73.45       40.85    189.00 o 
  -9  -3  11        3.47     -177.33    177.33 o 
  -8  -3  11     5589.15     5880.60    366.33 o 
  -7  -3  11     3988.88     4334.54    243.15 o 
  -6  -3  11      103.68      182.03    100.15 o 
  -5  -3  11     1565.29     1383.23    135.72 o 
  -4  -3  11     5224.97     4710.27    225.08 o 
  -2  -3  11      593.38      322.78    136.73 o 
  -1  -3  11     1477.15     1262.88    189.44 o 
   0  -3  11     7226.57     7365.16    354.47 o 
   1  -3  11     5376.34     5640.94    210.27 o 
   2  -3  11       29.55       78.75    130.77 o 
   3  -3  11     2883.37     2793.81    249.11 o 
   4  -3  11     1501.65     1816.94    248.42 o 
   5  -3  11      310.15      424.31    194.08 o 
   6  -3  11      363.77      259.15    214.29 o 
  -9  -2  11     1378.83     1627.13    256.89 o 
  -8  -2  11     6955.12     7670.18    404.48 o 
  -7  -2  11     1349.91     1738.13    202.24 o 
  -6  -2  11      267.34      265.24    102.97 o 
  -5  -2  11     4058.34     3686.03    197.41 o 
  -4  -2  11     6644.37     6363.07    260.28 o 
  -3  -2  11     2219.11     2095.61    200.92 o 
  -2  -2  11     1262.65     1256.69    102.93 o 
  -1  -2  11     5545.81     5793.63    309.04 o 
   0  -2  11     6091.83     6883.25    348.88 o 
   1  -2  11       48.14       50.51    132.52 o 
   2  -2  11     1940.15     2192.93    223.89 o 
   3  -2  11     4090.72     4276.43    300.31 o 
   4  -2  11     1225.72     1231.31    230.98 o 
   5  -2  11       40.28      -77.24    186.68 o 
   6  -2  11     1502.62     2307.07    327.30 o 
 -10  -1  11      484.62      469.17    223.07 o 
  -9  -1  11     4064.92     4405.69    325.29 o 
  -8  -1  11     4665.88     5048.36    318.95 o 
  -7  -1  11      207.88       76.43    123.49 o 
  -6  -1  11     2045.28     2299.98    196.90 o 
  -5  -1  11     6024.62     6020.09    254.13 o 
  -3  -1  11      159.16      283.94    142.69 o 
  -2  -1  11     6444.43     6224.59    201.98 o 
  -1  -1  11     5003.53     5301.58    185.71 o 
   0  -1  11      788.64      455.11    147.15 o 
   1  -1  11      901.03      901.19    188.56 o 
   2  -1  11     4384.95     4852.34    311.42 o 
   3  -1  11     2081.90     2399.19    243.65 o 
   4  -1  11       44.75     -107.49    164.21 o 
   5  -1  11      857.64      700.96    233.17 o 
   6  -1  11     2141.65     2434.83    346.81 o 
 -10   0  11     1551.90     1570.91    269.00 o 
  -9   0  11     3598.83     3978.06    303.08 o 
  -8   0  11     1129.75     1302.97    201.74 o 
  -7   0  11      804.58      964.26    164.71 o 
  -6   0  11     5135.55     5137.09    266.74 o 
  -5   0  11     4377.45     4446.20    156.31 o 
  -4   0  11        9.83      -63.88    126.19 o 
  -3   0  11     3042.59     2734.51    161.14 o 
  -2   0  11     3693.67     3639.11    161.26 o 
  -1   0  11     1750.89     1852.65    167.10 o 
   0   0  11      123.34       31.10     77.49 o 
   1   0  11     5339.22     5694.30    335.33 o 
   2   0  11     2716.21     2525.63    252.12 o 
   3   0  11      195.40      257.77    179.96 o 
   4   0  11      488.72      208.32    201.99 o 
   5   0  11     1806.98     2022.38    330.68 o 
 -10   1  11     2840.71     3247.67    301.38 o 
  -9   1  11     1261.63     1535.58    227.21 o 
  -8   1  11      234.07      154.42    125.12 o 
  -7   1  11     3688.18     3684.21    235.06 o 
  -6   1  11     4329.53     4325.25    235.18 o 
  -5   1  11       20.87       73.98     78.37 o 
  -4   1  11     2312.30     2290.74    121.37 o 
  -3   1  11     3997.92     3785.28    165.98 o 
  -2   1  11     5175.76     5188.54    198.32 o 
  -1   1  11     1306.14     1350.85    175.92 o 
   0   1  11     1168.85     1252.25    120.27 o 
   1   1  11     5578.05     5701.46    219.41 o 
   2   1  11      450.04      205.19    180.40 o 
   3   1  11      525.16      220.87    208.70 o 
   4   1  11     2146.67     2531.52    342.73 o 
   5   1  11     1360.08     1512.93    327.36 o 
 -10   2  11     1737.69     1926.31    260.72 o 
  -9   2  11      120.47       98.83    145.83 o 
  -8   2  11     2982.25     3130.52    242.33 o 
  -7   2  11     5897.78     5945.04    288.33 o 
  -6   2  11     1048.11     1176.78    132.27 o 
  -5   2  11     1004.34     1112.40    127.63 o 
  -4   2  11     4329.14     4013.52    249.68 o 
  -3   2  11     2854.14     2731.89    150.93 o 
  -2   2  11     1108.70     1050.14    251.31 o 
  -1   2  11       56.65      151.35     92.05 o 
   0   2  11     4184.02     4202.26    193.24 o 
   1   2  11     2889.20     2941.94    202.43 o 
   2   2  11       90.96      -86.42    101.96 o 
   3   2  11     2232.24     2670.57    350.51 o 
   4   2  11     2047.09     2678.67    376.11 o 
 -10   3  11      298.37      623.53    192.39 o 
  -9   3  11      547.23      615.63    163.15 o 
  -8   3  11     4500.76     4322.30    261.22 o 
  -7   3  11     3458.72     3331.63    217.93 o 
  -6   3  11      281.39      324.10    106.86 o 
  -5   3  11     2312.79     1828.05    190.13 o 
  -4   3  11     3255.42     2717.13    217.42 o 
  -3   3  11      608.90      481.52    218.43 o 
  -2   3  11      930.63      769.82    542.74 o 
  -1   3  11     3076.77     2988.88    172.63 o 
   0   3  11     4524.19     4770.79    219.43 o 
   1   3  11       92.70      -23.16    109.22 o 
   2   3  11     1579.59     1722.59    171.11 o 
   3   3  11     2512.28     2950.24    342.98 o 
   4   3  11     1139.52     1334.79    345.93 o 
  -9   4  11     2237.83     2106.97    227.65 o 
  -8   4  11     2513.24     2405.71    200.98 o 
  -7   4  11       20.41      -39.34    106.99 o 
  -6   4  11      794.89      512.78    164.65 o 
  -5   4  11     5194.86     4400.30    282.12 o 
  -4   4  11     2218.64     2221.11    211.65 o 
  -3   4  11        4.03       11.80    119.10 o 
  -2   4  11     2846.31     2927.22    177.34 o 
  -1   4  11     3996.32     4331.34    214.11 o 
   0   4  11     1099.52     1210.52    163.57 o 
   1   4  11      397.53      222.35    278.20 o 
   2   4  11     2258.08     2229.73    204.63 o 
   3   4  11     1993.88     2173.80    224.75 o 
  -9   5  11     2760.18     2245.96    216.73 o 
  -8   5  11      246.92      162.96    122.48 o 
  -7   5  11     1360.29     1300.90    232.99 o 
  -6   5  11     3999.79     3258.97    257.52 o 
  -5   5  11     3285.51     2989.02    253.75 o 
  -4   5  11      250.50      282.05    149.34 o 
  -3   5  11     1632.26     1786.70    215.67 o 
  -2   5  11     3544.32     3849.43    290.09 o 
  -1   5  11     1509.20     1661.32    187.10 o 
   0   5  11      116.49      -26.49    129.77 o 
   1   5  11     1305.62      574.46    306.90 o 
   2   5  11     2275.18     2126.93    220.70 o 
  -8   6  11      414.96      187.49    183.41 o 
  -7   6  11     2620.92     2589.31    251.87 o 
  -6   6  11     3235.87     2589.25    252.25 o 
  -5   6  11      908.59      907.91    205.25 o 
  -4   6  11      481.54      486.55    180.78 o 
  -3   6  11     2297.70     2401.38    254.07 o 
  -2   6  11     1714.56     1965.53    278.60 o 
  -1   6  11      123.23      107.74    174.57 o 
   0   6  11     1009.79     1247.30    218.21 o 
   1   6  11     2861.93     2813.58    372.26 o 
  -8   7  11     1156.28      944.99    233.17 o 
  -7   7  11     2739.65     2265.66    265.11 o 
  -6   7  11      886.39      869.25    212.47 o 
  -5   7  11       68.82      165.40    178.33 o 
  -4   7  11     1832.01     2123.53    261.79 o 
  -3   7  11     2288.28     2195.51    258.08 o 
  -2   7  11      462.05      590.21    215.10 o 
  -1   7  11      322.21      421.23    206.57 o 
   0   7  11     2247.78     2439.85    300.19 o 
  -6   8  11       72.37      109.50    198.10 o 
  -5   8  11     1350.08     1426.21    281.30 o 
  -4   8  11     2792.32     2843.76    305.21 o 
  -3   8  11      766.86      991.68    258.65 o 
  -2   8  11       49.56      -29.62    220.00 o 
  -1 -13  12      543.71      555.39    180.09 o 
   0 -13  12      123.04      110.77    135.51 o 
   1 -13  12      787.53      922.94    211.71 o 
   2 -13  12      282.51      214.44    183.04 o 
   3 -13  12      148.72        1.02    136.97 o 
  -3 -12  12     5658.13     5569.55    337.21 o 
  -2 -12  12     1885.39     1647.77    196.84 o 
  -1 -12  12       69.37      -42.54    130.39 o 
   0 -12  12      384.55      374.53    128.73 o 
   1 -12  12      411.01      412.47    125.44 o 
   2 -12  12       30.17      -23.10    118.19 o 
   3 -12  12     2247.35     2389.07    193.78 o 
   4 -12  12     3892.25     4051.92    382.95 o 
  -4 -11  12     5108.76     4361.64    301.95 o 
  -3 -11  12     3077.91     3074.30    242.96 o 
  -2 -11  12      103.78       77.37    128.07 o 
  -1 -11  12      827.92      867.62    170.49 o 
   0 -11  12     1660.93     1606.55    149.66 o 
   1 -11  12      242.60       55.76    106.31 o 
   2 -11  12     1146.28     1252.36    160.84 o 
   3 -11  12     5013.68     5241.64    241.65 o 
   4 -11  12     3238.53     3806.88    222.49 o 
   5 -11  12      561.53      386.91    267.56 o 
  -5 -10  12     4980.72     4092.52    298.49 o 
  -4 -10  12     4763.55     4411.59    293.85 o 
  -3 -10  12      956.07     1025.56    181.66 o 
  -2 -10  12      923.96      690.80    150.22 o 
  -1 -10  12     2885.71     2784.65    205.94 o 
   0 -10  12      732.82      588.44    121.73 o 
   1 -10  12      337.71      160.37    142.78 o 
   2 -10  12     4149.84     4334.72    208.71 o 
   3 -10  12     5876.42     6493.27    427.82 o 
   4 -10  12     1944.96     2000.65    189.21 o 
   5 -10  12        2.34      -74.45    146.46 o 
  -6  -9  12     5114.18     4667.04    324.60 o 
  -5  -9  12     5973.19     5231.40    310.29 o 
  -4  -9  12     2877.12     2719.89    221.63 o 
  -3  -9  12       18.26       23.15    104.60 o 
  -2  -9  12     3596.00     3292.54    217.05 o 
  -1  -9  12      683.06      534.18    130.96 o 
   0  -9  12      638.79      528.97    115.31 o 
   1  -9  12     3577.82     3584.39    185.19 o 
   2  -9  12     7814.17     8136.89    300.09 o 
   3  -9  12     4935.23     4998.89    241.07 o 
   4  -9  12      311.85      335.68    136.29 o 
   5  -9  12      416.78      337.51    155.56 o 
   6  -9  12     1001.50     1127.02    358.61 o 
  -7  -8  12     3565.57     3512.91    305.40 o 
  -6  -8  12     5238.54     5054.45    315.06 o 
  -5  -8  12     3375.57     3412.70    246.41 o 
  -4  -8  12      219.55       81.82    112.13 o 
  -3  -8  12     2876.89     2639.51    196.28 o 
  -2  -8  12     2785.79     2607.14    190.57 o 
  -1  -8  12      229.10      108.62     98.20 o 
   0  -8  12     3361.31     3273.23    173.71 o 
   1  -8  12     6729.47     6949.77    269.29 o 
   2  -8  12     5611.62     5923.10    253.33 o 
   3  -8  12     1921.66     1790.42    232.73 o 
   4  -8  12      471.73      573.93    170.46 o 
   5  -8  12     1925.51     2258.62    207.45 o 
   6  -8  12      622.51      760.64    230.91 o 
  -7  -7  12     5770.74     5646.29    346.81 o 
  -6  -7  12     5049.52     4298.90    272.64 o 
  -5  -7  12     1303.53     1443.59    187.24 o 
  -4  -7  12      347.27      306.78    113.70 o 
  -3  -7  12     3631.92     3468.42    213.78 o 
  -2  -7  12      679.06      476.76    122.42 o 
  -1  -7  12     2715.14     2467.65    182.47 o 
   0  -7  12     5766.64     5605.75    239.34 o 
   1  -7  12     5845.12     6008.11    250.65 o 
   2  -7  12     2961.16     2877.56    186.25 o 
   3  -7  12        6.55      -18.92    109.31 o 
   4  -7  12     1872.41     1817.55    184.57 o 
   5  -7  12      909.39      789.06    204.81 o 
   6  -7  12       81.64      -93.81    199.29 o 
  -8  -6  12     5049.70     5006.20    346.94 o 
  -7  -6  12     5885.17     5873.00    334.01 o 
  -6  -6  12     1852.80     1730.48    183.79 o 
  -5  -6  12       13.74       67.64    100.15 o 
  -4  -6  12     2299.74     2134.45    173.25 o 
  -3  -6  12     1904.57     1566.77    149.09 o 
  -2  -6  12      608.96      407.99    113.26 o 
  -1  -6  12     5547.53     5519.04    324.60 o 
   0  -6  12     9473.59     9698.70    309.77 o 
   1  -6  12     4980.48     5131.76    225.24 o 
   2  -6  12      300.87      168.70    104.91 o 
   3  -6  12      895.39     1023.99    198.54 o 
   4  -6  12      988.72      969.71    219.49 o 
   5  -6  12       23.84      -16.75    175.01 o 
   6  -6  12     1574.15     1603.22    286.51 o 
  -7  -5  12     3254.28     2899.79    230.16 o 
  -6  -5  12       46.53      -12.11    102.59 o 
  -5  -5  12     2915.64     2931.92    198.54 o 
  -4  -5  12     2053.94     1933.03    159.44 o 
  -3  -5  12        6.68       51.89     81.26 o 
  -1  -5  12    10376.21    10844.69    472.24 o 
   0  -5  12     9178.81     9625.65    311.86 o 
   1  -5  12     1051.16      392.25    357.45 o 
   2  -5  12      472.86      688.01    123.22 o 
   3  -5  12     1178.64     1184.69    212.59 o 
   4  -5  12      386.73      552.88    198.10 o 
   5  -5  12      171.04      178.90    186.99 o 
   6  -5  12     2418.60     2902.56    315.12 o 
  -9  -4  12     5616.35     6147.03    426.88 o 
  -8  -4  12     5873.48     6742.01    418.66 o 
  -7  -4  12      572.09      753.55    163.84 o 
  -6  -4  12      957.91     1290.36    166.60 o 
  -5  -4  12     4009.76     3947.44    222.00 o 
  -4  -4  12      597.44      631.37    122.42 o 
  -3  -4  12     1721.51     1664.53    149.22 o 
  -2  -4  12     9395.91     9151.92    417.40 o 
  -1  -4  12     8983.42     9419.67    429.58 o 
   0  -4  12     2804.48     2892.08    240.01 o 
   1  -4  12      151.46      -74.18     88.53 o 
   2  -4  12     1390.05     1762.48    241.08 o 
   3  -4  12      467.53      405.73    177.52 o 
   4  -4  12       95.75       51.14    166.72 o 
   5  -4  12     1549.80     2084.57    295.86 o 
   6  -4  12     2996.32     3412.26    339.47 o 
  -9  -3  12     5433.77     6486.37    420.67 o 
  -8  -3  12     1200.74     1280.26    248.11 o 
  -6  -3  12     2597.81     2579.97    185.74 o 
  -5  -3  12     1399.89     1211.48    135.03 o 
  -4  -3  12      298.27      178.71     89.04 o 
  -3  -3  12     6919.22     6774.70    348.25 o 
  -2  -3  12     9475.14     9680.89    431.27 o 
  -1  -3  12     3780.59     4054.93    278.04 o 
   0  -3  12      375.36      223.07    144.07 o 
   1  -3  12     2100.57     1845.75    219.31 o 
   2  -3  12     1035.63      897.68    199.92 o 
   3  -3  12       24.83       15.25    161.64 o 
   4  -3  12     1484.52     1446.04    256.83 o 
   5  -3  12     4080.36     4753.57    368.02 o 
   6  -3  12     2444.56     3111.70    382.77 o 
  -9  -2  12     2670.96     2826.94    302.26 o 
  -8  -2  12        7.90       58.73    160.45 o 
  -7  -2  12     1134.42     1346.52    220.69 o 
  -6  -2  12     1075.20     1347.59    156.18 o 
  -5  -2  12       58.10       68.58     86.66 o 
  -4  -2  12     7410.19     7289.42    300.57 o 
  -3  -2  12    11906.12    12885.08    503.56 o 
  -2  -2  12     7887.84     8168.84    389.29 o 
  -1  -2  12     1060.96      875.28    189.75 o 
   0  -2  12      478.83      647.56    172.56 o 
   1  -2  12     1814.68     1901.09    221.94 o 
   2  -2  12       69.72       50.70    162.83 o 
   3  -2  12      795.43      761.52    209.02 o 
   4  -2  12     4280.96     4015.59    328.61 o 
   5  -2  12     3365.17     3312.87    327.67 o 
  -9  -1  12      297.32      161.01    179.71 o 
  -8  -1  12      666.66      629.49    184.23 o 
  -7  -1  12     1731.92     1813.62    205.25 o 
  -6  -1  12       97.07      -13.74    114.20 o 
  -5  -1  12     1790.62     1702.62    153.61 o 
  -3  -1  12    10597.64     9821.17    317.88 o 
  -2  -1  12     1647.64     1479.02    119.95 o 
  -1  -1  12      389.18      191.45    148.84 o 
   0  -1  12     1846.17     2081.37    222.82 o 
   1  -1  12      756.25      769.86    196.84 o 
   2  -1  12      843.81      851.18    210.65 o 
   3  -1  12     3207.14     3246.29    297.49 o 
   4  -1  12     3715.74     3865.62    336.46 o 
   5  -1  12     1205.73     1237.02    285.76 o 
  -9   0  12      225.49      286.26    178.46 o 
  -8   0  12     2774.73     2841.69    252.37 o 
  -7   0  12      368.99      402.53    138.55 o 
  -6   0  12      344.49      465.28    133.34 o 
  -5   0  12     5968.50     6209.59    283.43 o 
  -4   0  12     8301.89     7885.97    366.20 o 
  -3   0  12     2886.93     2573.58    286.89 o 
  -2   0  12      144.16       88.46     80.45 o 
  -1   0  12     2410.08     2518.42    146.13 o 
   0   0  12     1833.95     2092.72    230.79 o 
   1   0  12      108.70      176.01    176.70 o 
   2   0  12     2841.83     2755.60    281.80 o 
   3   0  12     4232.39     4406.82    350.45 o 
   4   0  12     1950.69     2200.65    329.37 o 
  -9   1  12      964.69     1094.96    210.77 o 
  -8   1  12     1373.95     1705.44    213.41 o 
  -7   1  12      283.34      349.70    129.95 o 
  -6   1  12     4019.52     3700.84    226.90 o 
  -5   1  12     9705.56     9983.22    361.74 o 
  -4   1  12     5173.16     4873.94    198.84 o 
  -3   1  12      331.93      241.50    168.73 o 
  -2   1  12     1617.35     1713.75    138.47 o 
  -1   1  12      987.68     1225.25    392.77 o 
   0   1  12       10.24      -31.74     89.48 o 
   1   1  12     2341.59     2429.75    269.88 o 
   2   1  12     4322.80     4831.57    362.94 o 
   3   1  12     3952.40     4226.73    364.19 o 
   4   1  12      624.60      357.35    265.17 o 
  -9   2  12     1509.65     2040.52    248.30 o 
  -8   2  12       16.48       72.98    138.30 o 
  -7   2  12     2130.22     2139.53    183.41 o 
  -6   2  12     5658.90     5568.11    263.23 o 
  -5   2  12     7022.62     6426.01    331.81 o 
  -4   2  12     1252.64     1304.92    162.27 o 
  -3   2  12      334.56      321.38    100.98 o 
  -2   2  12     1689.03     1698.95    149.96 o 
  -1   2  12       41.56       55.91    172.90 o 
   0   2  12      899.99      871.59    261.22 o 
   1   2  12     3820.82     3966.77    341.85 o 
   2   2  12     4421.84     4877.00    393.56 o 
   3   2  12     1298.38     1416.30    328.80 o 
  -9   3  12      237.62      204.18    149.59 o 
  -8   3  12     1097.03     1358.94    190.19 o 
  -7   3  12     5396.73     5543.51    277.98 o 
  -5   3  12     2716.82     2577.52    222.13 o 
  -4   3  12      170.06       70.15    123.87 o 
  -3   3  12     2402.15     2445.12    215.48 o 
  -2   3  12      726.53      857.90    135.70 o 
  -1   3  12       68.51       48.97    105.59 o 
   0   3  12     2469.48     2667.52    182.29 o 
   1   3  12     4562.66     5305.41    253.14 o 
   2   3  12     1951.74     2486.60    387.22 o 
   3   3  12      172.68      236.31    304.08 o 
  -9   4  12      187.95      256.83    169.17 o 
  -8   4  12     3623.86     3465.41    235.81 o 
  -6   4  12     3685.98     3071.22    262.41 o 
  -5   4  12       35.51       10.35    131.83 o 
  -4   4  12     2204.99     2140.41    214.91 o 
  -3   4  12     2130.23     2136.33    225.58 o 
  -2   4  12      128.29       94.18    118.38 o 
  -1   4  12     2004.39     2164.96    182.11 o 
   0   4  12     4746.58     5230.11    253.85 o 
   1   4  12     3793.00     4291.54    250.39 o 
   2   4  12      395.06      192.70    323.72 o 
  -7   5  12     3313.78     2827.32    275.03 o 
  -6   5  12      342.27       71.91    152.35 o 
  -5   5  12      453.06      592.09    188.12 o 
  -4   5  12     1679.11     2052.25    255.76 o 
  -3   5  12      113.38      157.25    156.93 o 
  -2   5  12      680.75     1150.12    221.31 o 
  -1   5  12     4272.42     4529.50    248.79 o 
   0   5  12     5384.26     5715.75    287.01 o 
   1   5  12     1013.47     1163.56    212.09 o 
  -8   6  12     4677.54     3969.53    345.87 o 
  -7   6  12      739.02      535.24    219.87 o 
  -6   6  12      245.25      365.13    185.11 o 
  -5   6  12     1628.52     1650.35    261.10 o 
  -4   6  12      163.30      128.20    183.73 o 
  -3   6  12      322.54      332.82    203.05 o 
  -2   6  12     2633.27     3075.49    292.35 o 
  -1   6  12     4204.01     4592.37    345.18 o 
   0   6  12     1962.86     2583.37    414.70 o 
  -6   7  12     1099.38     1036.92    249.43 o 
  -5   7  12     1468.64     1535.08    271.39 o 
  -4   7  12        2.12      -74.23    189.50 o 
  -3   7  12     1278.08     1189.21    264.42 o 
  -2   7  12     3409.76     3968.97    344.87 o 
   0 -13  13      657.74      762.52    321.77 o 
   1 -13  13        5.30      -82.16    138.34 o 
  -2 -12  13     3098.49     3249.68    259.15 o 
  -1 -12  13     1264.54     1044.95    194.58 o 
   0 -12  13       21.95      -57.14    118.72 o 
   1 -12  13     1271.80     1503.63    180.59 o 
   2 -12  13     2267.12     2617.42    200.87 o 
   3 -12  13      850.68      874.33    169.09 o 
  -4 -11  13      267.24       47.81    151.35 o 
  -3 -11  13     3169.92     3019.39    249.30 o 
  -2 -11  13     3466.83     3387.47    247.73 o 
  -1 -11  13      412.65      255.83    138.74 o 
   0 -11  13      714.60      666.82    175.41 o 
   1 -11  13     3798.61     3728.80    208.81 o 
   2 -11  13     2130.95     2614.04    333.85 o 
   3 -11  13       25.80     -130.76    130.76 o 
   4 -11  13     1132.13     1002.03    294.60 o 
  -5 -10  13       16.08        1.19    149.84 o 
  -4 -10  13     2686.75     2513.64    229.97 o 
  -3 -10  13     4370.65     4486.33    282.74 o 
  -2 -10  13     1749.34     1727.40    181.97 o 
  -1 -10  13      134.29       37.77    117.15 o 
   0 -10  13     2789.53     2796.70    179.74 o 
   1 -10  13     3788.20     4349.26    283.75 o 
   2 -10  13      749.65      539.25    139.61 o 
   3 -10  13      522.13      525.46    157.08 o 
   4 -10  13     2216.20     2422.89    216.85 o 
   5 -10  13      885.91     1280.92    196.58 o 
  -5  -9  13     1203.86     1204.58    210.96 o 
  -4  -9  13     5348.71     4708.33    284.88 o 
  -3  -9  13     3326.94     2986.83    226.65 o 
  -2  -9  13       69.13      186.80    115.96 o 
  -1  -9  13     2493.24     2245.70    195.34 o 
   0  -9  13     3376.43     3489.53    290.46 o 
   1  -9  13     1545.87     1730.06    158.95 o 
   2  -9  13      225.46      252.32    137.31 o 
   3  -9  13     2436.71     2589.58    202.90 o 
   4  -9  13     1924.09     1918.32    210.84 o 
   5  -9  13      365.87      369.22    172.10 o 
  -6  -8  13      230.58       47.63    147.52 o 
  -5  -8  13     5066.45     4949.79    295.42 o 
  -4  -8  13     5733.25     5353.89    291.53 o 
  -3  -8  13      678.37      439.55    126.75 o 
  -2  -8  13     1477.81     1485.00    160.76 o 
  -1  -8  13     3329.82     3214.79    224.45 o 
   0  -8  13     1665.33     1842.63    151.82 o 
   1  -8  13      151.54       81.72    122.67 o 
   2  -8  13     2945.77     3049.90    202.97 o 
   3  -8  13     3200.33     3278.01    215.33 o 
   4  -8  13     1093.82     1091.27    175.69 o 
   5  -8  13        9.05      -48.69    192.95 o 
  -7  -7  13       38.76       22.71    164.21 o 
  -6  -7  13     2609.22     2610.21    230.66 o 
  -5  -7  13     4297.70     4166.12    260.16 o 
  -4  -7  13     1414.89     1447.92    187.43 o 
  -3  -7  13      308.03      185.05    104.35 o 
  -2  -7  13     4552.70     4327.76    250.30 o 
  -1  -7  13     3149.87     3250.75    223.45 o 
   0  -7  13      300.16      348.27    124.63 o 
   1  -7  13     1898.91     1942.25    185.74 o 
   2  -7  13     4278.44     4253.64    330.84 o 
   3  -7  13     1479.56     1377.12    170.38 o 
   4  -7  13       11.11        6.84    168.98 o 
   5  -7  13      621.00      828.41    227.78 o 
  -7  -6  13     1470.01     1634.91    227.65 o 
  -6  -6  13     3314.09     3393.81    241.21 o 
  -5  -6  13     1935.80     1852.52    176.83 o 
  -4  -6  13       29.14       28.80     96.70 o 
  -3  -6  13     3582.93     3251.37    217.05 o 
  -2  -6  13     5293.91     5084.63    264.42 o 
  -1  -6  13     1269.11     1638.30    244.91 o 
   0  -6  13      386.97      156.75    162.64 o 
   1  -6  13     4575.99     4746.31    225.40 o 
   3  -6  13      188.18      101.78    162.33 o 
   4  -6  13      568.26      695.38    212.09 o 
   5  -6  13     1641.81     2193.37    308.16 o 
  -7  -5  13     3850.62     3786.93    262.54 o 
  -6  -5  13     3702.06     3466.60    234.49 o 
  -5  -5  13      731.54      870.95    149.84 o 
  -4  -5  13     1764.46     1666.16    159.38 o 
  -3  -5  13     5818.18     5434.64    277.41 o 
  -2  -5  13     2976.75     2717.95    248.23 o 
  -1  -5  13        4.72       67.96    152.67 o 
   0  -5  13     2038.05     2206.80    235.31 o 
   1  -5  13     3162.72     3285.57    190.91 o 
   2  -5  13      458.69      466.79    178.33 o 
   3  -5  13      159.52       18.95    167.91 o 
   4  -5  13     2507.28     2542.76    281.93 o 
   5  -5  13     1493.46     1766.06    296.67 o 
  -8  -4  13     2380.23     3176.64    336.27 o 
  -7  -4  13     5038.52     4602.91    272.83 o 
  -6  -4  13     3023.30     2892.01    204.43 o 
  -5  -4  13      102.28       73.10     98.20 o 
  -4  -4  13     5453.25     5617.93    272.64 o 
  -3  -4  13     4017.23     3769.24    227.27 o 
  -2  -4  13       25.33     -128.07    147.46 o 
  -1  -4  13     2794.88     2473.29    246.04 o 
   0  -4  13     2326.86     2512.51    250.43 o 
   1  -4  13     1167.30     1511.42    239.51 o 
   2  -4  13       55.50       59.11    160.89 o 
   3  -4  13     1551.88     1637.73    262.85 o 
   4  -4  13     2413.35     2599.17    290.46 o 
   5  -4  13      389.09      423.80    228.84 o 
  -8  -3  13     3438.11     4002.22    348.82 o 
  -6  -3  13      160.61      167.85    112.38 o 
  -5  -3  13     2699.58     2760.24    193.14 o 
  -4  -3  13     5816.66     5442.86    267.50 o 
  -3  -3  13      287.40      228.97    154.86 o 
  -2  -3  13     3260.51     3144.07    265.61 o 
  -1  -3  13     6149.20     6545.73    365.51 o 
   0  -3  13     4217.19     4148.74    297.05 o 
   1  -3  13      169.60      103.97    167.29 o 
   2  -3  13      981.85      978.69    221.13 o 
   3  -3  13     1946.05     2365.37    303.20 o 
   4  -3  13     1068.79      994.88    250.30 o 
   5  -3  13       11.14      -37.21    221.25 o 
  -9  -2  13     3132.02     3646.44    343.49 o 
  -8  -2  13     1780.76     2288.94    296.11 o 
  -7  -2  13        7.73     -123.11    144.70 o 
  -5  -2  13     5660.27     5781.89    273.77 o 
  -3  -2  13      134.47       29.62    160.01 o 
  -2  -2  13     4680.23     4620.11    311.17 o 
  -1  -2  13     4432.15     4540.48    302.20 o 
   0  -2  13     1260.89     1382.41    239.20 o 
   1  -2  13      537.73      480.15    193.77 o 
   2  -2  13     2978.79     3020.40    281.11 o 
   3  -2  13     1839.86     2074.21    298.24 o 
   4  -2  13       11.81       -1.88    213.53 o 
  -9  -1  13     3082.83     3406.80    314.81 o 
  -8  -1  13      368.51      244.28    172.06 o 
  -7  -1  13     1627.48     1907.05    224.58 o 
  -6  -1  13     3100.08     3423.49    252.81 o 
  -5  -1  13     3021.64     2890.26    199.67 o 
  -4  -1  13        5.72      -21.52    155.87 o 
  -3  -1  13     3262.88     2964.80    155.65 o 
  -2  -1  13     4488.17     4053.68    291.22 o 
  -1  -1  13     1197.87     1275.17    232.80 o 
   0  -1  13       20.96       61.05    176.70 o 
   1  -1  13     2572.63     2807.18    275.09 o 
   2  -1  13     2460.77     2711.67    283.94 o 
   3  -1  13      170.91       11.86    205.12 o 
   4  -1  13      818.62      662.56    250.24 o 
  -9   0  13     1023.28     1190.40    259.97 o 
  -8   0  13      206.79      389.79    173.19 o 
  -7   0  13     1801.97     2128.55    214.16 o 
  -6   0  13     2315.05     2496.13    209.20 o 
  -5   0  13      976.54     1047.15    169.86 o 
  -4   0  13     1498.83     1476.49    245.97 o 
  -3   0  13     6543.44     6333.41    293.51 o 
  -2   0  13     2646.40     3113.14    277.66 o 
  -1   0  13       93.06      -69.27    168.42 o 
   0   0  13     2262.07     2064.67    250.12 o 
   1   0  13     3257.31     3409.37    315.31 o 
   2   0  13      541.33      530.60    237.63 o 
   3   0  13      118.44     -109.75    225.64 o 
   4   0  13     1597.93     2069.00    359.55 o 
  -9   1  13       12.84      -32.38    169.11 o 
  -8   1  13     1665.16     1952.48    236.81 o 
  -7   1  13     2082.49     2075.53    199.85 o 
  -6   1  13     1199.08     1575.93    182.41 o 
  -4   1  13     4225.04     3988.86    248.86 o 
  -3   1  13     3894.85     3778.96    242.33 o 
  -2   1  13      157.63      215.60    107.62 o 
  -1   1  13     2634.19     2630.98    279.86 o 
   0   1  13     3706.97     4038.55    329.68 o 
   1   1  13     1424.90     1442.78    292.66 o 
   2   1  13        0.21      -89.04    242.02 o 
   3   1  13      615.29      760.76    295.48 o 
  -9   2  13      899.91      854.70    215.23 o 
  -8   2  13     2575.90     2398.18    225.46 o 
  -7   2  13     1108.04     1384.80    188.87 o 
  -5   2  13     2475.86     2221.99    213.41 o 
  -4   2  13     5989.88     5549.35    310.73 o 
  -3   2  13     1684.01     1427.85    290.59 o 
  -2   2  13      349.64      298.22    117.98 o 
  -1   2  13     3068.56     3380.52    233.71 o 
   0   2  13     2030.23     2346.16    340.22 o 
   1   2  13      159.78      -91.93    245.22 o 
   2   2  13      708.51      713.20    291.03 o 
  -8   3  13     1950.68     2024.27    206.38 o 
  -6   3  13     1545.52     1379.34    227.71 o 
  -5   3  13     5803.17     5112.68    313.74 o 
  -4   3  13     2658.18     2380.99    223.76 o 
  -3   3  13       41.32       33.76    147.02 o 
  -2   3  13     1331.52     1719.09    185.05 o 
  -1   3  13     3607.19     4139.94    223.12 o 
   0   3  13      900.80      897.80    284.25 o 
   1   3  13      346.34      246.92    283.25 o 
   2   3  13     1226.37     1042.69    343.61 o 
  -7   4  13      478.20      680.95    206.13 o 
  -6   4  13     3648.77     3263.67    272.39 o 
  -5   4  13     3356.07     3332.45    267.94 o 
  -4   4  13      139.61      162.39    157.56 o 
  -3   4  13      622.33      934.76    203.18 o 
  -2   4  13     2726.79     2820.79    257.77 o 
  -1   4  13     1236.45     1436.74    198.43 o 
   0   4  13       32.73       48.79    147.39 o 
   1   4  13     1793.70     1702.99    391.17 o 
  -7   5  13     1031.11     1193.98    248.17 o 
  -6   5  13     2819.53     2425.23    257.77 o 
  -5   5  13      974.09      817.99    206.82 o 
  -4   5  13      992.32     1248.38    246.79 o 
  -3   5  13     3199.91     2974.78    286.13 o 
  -2   5  13     2456.92     2455.60    272.33 o 
  -1   5  13       62.84     -115.96    189.63 o 
  -6   6  13     1304.88     1275.99    252.81 o 
  -5   6  13       29.67        1.07    182.85 o 
  -4   6  13     2634.50     2673.27    288.08 o 
  -3   6  13     3132.29     3543.03    322.72 o 
  -2   6  13      748.31      897.93    251.56 o 
  -1 -12  14     4318.94     4668.36    304.83 o 
   0 -12  14     5238.96     5272.70    259.61 o 
   1 -12  14     2074.43     2318.39    198.17 o 
   2 -12  14       24.49       18.44    148.29 o 
  -3 -11  14        0.65      -40.35    145.01 o 
  -2 -11  14     2467.75     2580.72    233.17 o 
  -1 -11  14     4761.20     4314.40    280.55 o 
   0 -11  14     3296.93     3458.27    217.94 o 
   1 -11  14      134.77      119.30    132.04 o 
   2 -11  14      523.98      524.52    160.40 o 
   3 -11  14      666.79      859.40    188.22 o 
  -4 -10  14       12.11      -67.02    133.84 o 
  -3 -10  14     1536.93     1754.51    196.21 o 
  -2 -10  14     5705.69     5659.78    312.93 o 
  -1 -10  14     5345.07     5303.31    303.08 o 
   0 -10  14     1274.11     1419.10    172.05 o 
   1 -10  14      262.83      155.07    142.13 o 
   2 -10  14     1335.83     1531.49    414.80 o 
   3 -10  14      194.65      166.67    162.09 o 
   4 -10  14      466.27      223.68    169.77 o 
  -5  -9  14      140.69      -29.99    140.31 o 
  -4  -9  14     1207.57     1042.25    190.88 o 
  -3  -9  14     5117.09     5194.88    296.80 o 
  -2  -9  14     5715.40     5228.89    295.48 o 
  -1  -9  14     3347.25     3323.41    243.15 o 
   0  -9  14       13.69       62.14    109.61 o 
   1  -9  14     2616.08     3016.13    363.69 o 
   2  -9  14     1437.60     1265.23    183.22 o 
   3  -9  14      118.86       43.78    157.17 o 
   4  -9  14     1770.59     1794.07    309.44 o 
  -6  -8  14      969.46     1089.88    211.53 o 
  -5  -8  14      374.83      160.51    139.74 o 
  -4  -8  14     5168.47     4902.85    293.54 o 
  -3  -8  14     6198.61     5664.74    302.07 o 
  -2  -8  14     4320.12     4591.37    275.59 o 
  -1  -8  14      510.70      627.86    158.57 o 
   1  -8  14     2518.48     2626.25    220.24 o 
   2  -8  14       13.26      -12.68    138.35 o 
   3  -8  14     1704.07     1628.67    229.03 o 
   4  -8  14     3033.41     2985.63    305.40 o 
  -6  -7  14        3.69      132.65    144.32 o 
  -5  -7  14     2595.42     2554.55    213.78 o 
  -4  -7  14     7749.83     7449.37    344.87 o 
  -3  -7  14     5011.64     4832.45    274.15 o 
  -2  -7  14      935.15      936.96    169.30 o 
  -1  -7  14      393.76      242.40    128.13 o 
   0  -7  14     1330.95     1345.58    249.05 o 
   1  -7  14      351.43      451.88    147.47 o 
   2  -7  14     1709.32     1796.95    192.10 o 
   3  -7  14     4681.03     4522.16    340.60 o 
   4  -7  14     3318.86     3032.01    298.37 o 
  -7  -6  14      230.49      331.56    172.24 o 
  -6  -6  14      929.56      926.17    183.60 o 
  -5  -6  14     5113.99     4338.37    261.22 o 
  -4  -6  14     6821.17     6795.97    322.72 o 
  -3  -6  14     2096.54     2186.97    191.26 o 
  -2  -6  14      104.32       -4.83    108.55 o 
  -1  -6  14      963.70      877.85    221.25 o 
   0  -6  14      622.57      597.37    207.13 o 
   1  -6  14      182.40      138.49    129.48 o 
   2  -6  14     4531.52     4153.95    322.97 o 
   3  -6  14     4506.44     4887.41    349.20 o 
   4  -6  14     1465.85     1320.10    274.09 o 
  -7  -5  14      609.21      831.04    190.69 o 
  -6  -5  14     3411.43     3312.68    234.30 o 
  -5  -5  14     6909.23     6380.76    310.86 o 
  -4  -5  14     4302.45     4427.91    257.39 o 
  -3  -5  14      225.06      216.04    116.52 o 
  -2  -5  14      909.12      719.29    220.50 o 
  -1  -5  14      922.71      827.46    220.75 o 
   0  -5  14        5.04       78.75    171.18 o 
   1  -5  14     2235.90     1853.84    271.32 o 
   2  -5  14     5131.52     5308.64    353.02 o 
   3  -5  14     2857.10     3028.87    296.05 o 
   4  -5  14       58.47       20.20    207.13 o 
  -8  -4  14        1.95      141.69    252.00 o 
  -6  -4  14     5076.86     4978.71    276.53 o 
  -5  -4  14     3852.11     3912.99    239.13 o 
  -4  -4  14      634.62      824.08    156.37 o 
  -2  -4  14     2619.46     2343.09    259.72 o 
  -1  -4  14      297.26      102.34    167.10 o 
   0  -4  14      802.13      498.16    199.92 o 
   1  -4  14     6014.54     6581.43    388.41 o 
   2  -4  14     5240.07     5803.79    372.54 o 
   3  -4  14      619.32      431.33    223.01 o 
   4  -4  14      137.35      240.58    224.76 o 
  -8  -3  14     1953.05     2570.05    347.75 o 
  -6  -3  14     5452.12     5644.16    288.33 o 
  -5  -3  14     1930.79     2016.99    186.24 o 
  -4  -3  14      371.22      431.40    132.65 o 
  -3  -3  14     1826.64     1910.44    274.65 o 
  -2  -3  14      860.61      679.06    210.96 o 
  -1  -3  14      369.46      262.67    175.44 o 
   0  -3  14     5510.99     5291.45    346.43 o 
   1  -3  14     7312.96     7271.48    416.02 o 
   2  -3  14     1957.54     2256.94    299.12 o 
   3  -3  14        1.18     -172.31    202.18 o 
   4  -3  14      503.41      661.31    253.00 o 
  -8  -2  14     4535.18     5920.57    409.94 o 
  -7  -2  14     7495.65    10202.77    501.30 o 
  -5  -2  14       37.86       76.68    112.63 o 
  -3  -2  14      730.53      421.42    197.59 o 
  -2  -2  14      142.07      134.97    183.41 o 
  -1  -2  14     4696.80     4600.28    328.80 o 
   0  -2  14     7688.05     7892.06    427.25 o 
   1  -2  14     3895.71     4252.21    335.01 o 
   2  -2  14       42.27       -3.45    199.35 o 
   3  -2  14      392.25       11.67    220.81 o 
   4  -2  14      874.33      864.74    294.54 o 
  -8  -1  14     4134.12     4771.08    349.01 o 
  -7  -1  14     2448.81     3124.75    279.67 o 
  -6  -1  14       78.85       40.10    147.46 o 
  -4  -1  14     1699.78     1726.40    261.41 o 
  -3  -1  14       67.96       -4.02    170.61 o 
  -2  -1  14     1800.20     1578.94    263.48 o 
  -1  -1  14     6780.75     6353.72    382.39 o 
   0  -1  14     5458.33     5252.30    363.56 o 
   1  -1  14      943.77     1054.24    266.74 o 
   2  -1  14      580.59      248.61    232.42 o 
   3  -1  14     1039.85     1258.23    298.75 o 
  -8   0  14     3669.18     4153.19    314.06 o 
  -7   0  14      905.18     1460.41    219.37 o 
  -6   0  14      547.30      606.53    169.92 o 
  -4   0  14      145.56       33.76     99.06 o 
  -3   0  14     1635.48     1477.48    251.81 o 
  -2   0  14     3756.05     3854.20    312.30 o 
  -1   0  14     6094.88     6545.54    400.84 o 
   0   0  14     2903.90     2980.05    304.46 o 
   1   0  14       41.09       -7.40    232.99 o 
   2   0  14     1007.38     1183.94    294.16 o 
   3   0  14      523.86      655.53    307.66 o 
  -8   1  14     1881.63     1953.11    227.46 o 
  -7   1  14        7.36       33.44    153.23 o 
  -5   1  14     1610.35     1681.09    228.28 o 
  -4   1  14      431.68      424.05    153.73 o 
  -3   1  14     2780.34     2824.69    177.29 o 
  -2   1  14     5601.71     5416.45    361.05 o 
  -1   1  14     4043.70     4503.39    358.98 o 
   0   1  14      212.77      256.83    236.19 o 
   1   1  14     1021.30     1193.85    302.38 o 
   2   1  14      852.38      500.86    289.08 o 
  -6   2  14     1488.37     1704.12    245.91 o 
  -5   2  14       46.12      -33.01    135.35 o 
  -4   2  14     2733.64     2112.43    215.98 o 
  -3   2  14     5187.44     5430.69    321.40 o 
  -2   2  14     4558.02     4784.88    365.89 o 
  -1   2  14     1386.01     1484.88    302.64 o 
   0   2  14      340.97      -80.00    253.94 o 
   1   2  14     1777.63     1675.13    364.82 o 
  -7   3  14     1611.06     1534.20    267.50 o 
  -6   3  14      355.09      240.08    165.72 o 
  -5   3  14     1215.97     1251.52    221.63 o 
  -4   3  14     5598.43     5164.57    324.03 o 
  -3   3  14     4566.92     4860.62    326.73 o 
  -2   3  14     1808.01     2128.43    239.13 o 
  -1   3  14       17.52     -270.45    270.45 o 
   0   3  14      926.33     1022.17    338.40 o 
  -7   4  14      464.15      439.93    198.22 o 
  -6   4  14      180.78      363.63    191.88 o 
  -5   4  14     2754.94     2523.43    254.82 o 
  -4   4  14     5698.43     5327.85    348.82 o 
  -3   4  14     2228.81     2029.28    250.62 o 
  -2   4  14       19.90      105.54    185.55 o 
  -6   5  14     1791.80     2222.99    298.75 o 
  -5   5  14     4584.94     4333.85    331.81 o 
  -4   5  14     3888.86     4001.59    332.19 o 
  -3   5  14      445.02      579.86    229.91 o 
  -2 -11  15     1007.56     1174.02    214.03 o 
  -1 -11  15      152.87      -53.34    151.04 o 
   0 -11  15     1744.92     2019.50    229.16 o 
   1 -11  15     1876.47     2268.04    210.11 o 
  -3 -10  15     2247.02     2114.87    228.28 o 
  -2 -10  15        5.32       84.40    135.29 o 
  -1 -10  15     2097.57     2436.46    227.90 o 
   0 -10  15     2358.75     2551.60    246.16 o 
   1 -10  15      809.15      823.41    177.75 o 
   2 -10  15      311.99      189.12    278.98 o 
   3 -10  15     1991.70     2336.38    324.47 o 
  -4  -9  15     2673.14     2420.96    229.91 o 
  -3  -9  15      353.12      309.85    150.28 o 
  -2  -9  15     1257.26     1358.63    209.20 o 
  -1  -9  15     4059.62     4364.28    292.85 o 
   0  -9  15     2300.78     2210.63    233.11 o 
   1  -9  15       84.29      300.94    250.55 o 
   2  -9  15     1147.27     1203.00    206.77 o 
   3  -9  15     1876.91     2223.92    304.93 o 
  -5  -8  15     2430.05     2391.28    231.42 o 
  -4  -8  15      922.35      778.77    175.51 o 
  -3  -8  15      345.96      251.24    140.37 o 
  -2  -8  15     3390.30     3533.74    258.27 o 
  -1  -8  15     2641.46     3068.34    250.24 o 
   1  -8  15      620.00      326.44    161.69 o 
   2  -8  15     1853.56     2217.19    237.45 o 
   3  -8  15     1097.94      949.45    266.37 o 
  -6  -7  15     2819.93     2752.84    246.41 o 
  -5  -7  15     2277.61     2021.13    216.80 o 
  -4  -7  15        1.32        2.51    124.68 o 
  -3  -7  15     2269.19     2298.73    213.41 o 
  -2  -7  15     2904.63     2659.28    232.73 o 
   0  -7  15      661.81      857.90    238.13 o 
   1  -7  15     2417.03     2479.40    211.18 o 
   2  -7  15     1804.99     1630.58    282.62 o 
   3  -7  15       66.56     -149.53    200.10 o 
  -6  -6  15     3191.84     3355.22    256.83 o 
  -5  -6  15      608.56      554.63    158.94 o 
  -4  -6  15     1279.25     1473.90    198.66 o 
  -3  -6  15     2997.81     3479.65    249.93 o 
  -2  -6  15     1036.38     1116.92    196.28 o 
  -1  -6  15       36.64     -109.37    191.01 o 
   0  -6  15     2608.19     2491.05    282.18 o 
   1  -6  15     3238.64     3198.23    308.16 o 
   2  -6  15      224.29      117.34    204.25 o 
   3  -6  15      352.56      115.08    204.00 o 
  -6  -5  15      631.16      810.27    174.57 o 
  -5  -5  15      903.17      922.65    170.17 o 
  -4  -5  15     3236.39     3512.47    244.91 o 
  -3  -5  15     1307.43     1720.37    218.36 o 
  -2  -5  15      176.32       34.51    181.78 o 
  -1  -5  15     1238.20     1444.72    263.29 o 
   0  -5  15     4407.46     4362.46    345.12 o 
   1  -5  15     2131.73     2688.39    329.62 o 
   2  -5  15      142.36      168.92    204.31 o 
   3  -5  15     1352.75     1733.49    303.08 o 
  -6  -4  15      784.02     1163.80    193.89 o 
  -5  -4  15     4094.79     4037.93    257.08 o 
  -4  -4  15     3990.06     4135.00    270.01 o 
  -2  -4  15      167.55       76.80    200.80 o 
  -1  -4  15     2517.68     2320.75    272.58 o 
   0  -4  15     3171.04     2796.07    290.59 o 
   1  -4  15      153.57       84.52    199.67 o 
   2  -4  15     1795.32     1841.23    308.53 o 
   3  -4  15     1867.88     2100.63    323.34 o 
  -7  -3  15       39.51      -67.08    234.62 o 
  -5  -3  15     4126.78     4338.49    268.69 o 
  -4  -3  15     1198.59     1731.36    217.49 o 
  -3  -3  15      276.14      393.06    213.03 o 
  -2  -3  15     2044.05     2664.30    323.47 o 
  -1  -3  15     3464.13     3585.63    314.50 o 
   0  -3  15      605.58      488.68    213.66 o 
   1  -3  15      769.65      765.22    246.35 o 
   2  -3  15     2594.10     2976.10    322.15 o 
   3  -3  15     1152.96     1431.48    307.59 o 
  -7  -2  15      421.51      455.99    244.34 o 
  -5  -2  15     1836.87     2133.51    219.05 o 
  -4  -2  15       89.98       92.87    208.64 o 
  -3  -2  15     2947.25     2672.77    282.12 o 
  -2  -2  15     4139.13     4819.52    352.08 o 
  -1  -2  15     1359.37     1219.01    268.00 o 
   0  -2  15      374.88      435.10    221.56 o 
   1  -2  15     2921.94     2763.38    316.19 o 
   2  -2  15     2334.46     2752.77    325.92 o 
  -8  -1  15      128.55      -11.42    215.29 o 
  -7  -1  15     2680.94     3259.72    311.36 o 
  -6  -1  15     2630.06     3092.56    303.58 o 
  -4  -1  15     1576.80     1786.95    280.05 o 
  -3  -1  15     3778.74     4006.74    329.18 o 
  -2  -1  15     2403.26     2606.76    326.92 o 
  -1  -1  15        0.29       71.09    219.62 o 
   0  -1  15     2058.12     2688.71    344.61 o 
   1  -1  15     3494.22     3967.40    370.03 o 
   2  -1  15      954.14     1536.40    339.66 o 
  -7   0  15     3832.47     4392.96    317.38 o 
  -3   0  15     2417.51     2324.20    318.26 o 
  -2   0  15      900.63      980.19    257.02 o 
  -1   0  15      236.10      171.55    232.23 o 
   0   0  15     2223.42     2627.03    375.30 o 
   1   0  15     1094.25     1131.79    315.00 o 
  -6   1  15      128.86      125.56    163.33 o 
  -5   1  15     2871.35     2563.59    240.58 o 
  -2   1  15       91.04      132.21    246.66 o 
  -1   1  15     1743.46     1804.21    334.26 o 
   0   1  15     1615.02     1808.72    352.08 o 
   1   1  15      279.46       78.94    286.95 o 
  -7   2  15      238.60      329.43    206.88 o 
  -6   2  15      886.93      796.47    209.52 o 
  -5   2  15     3444.25     3151.04    268.31 o 
  -4   2  15     2021.58     1853.90    221.44 o 
  -2   2  15     1663.06     1652.92    332.19 o 
  -1   2  15     2955.74     3351.14    372.66 o 
   0   2  15      605.22      189.81    311.23 o 
  -6   3  15     2387.04     2244.45    255.14 o 
  -5   3  15     2204.84     2117.07    240.51 o 
  -4   3  15      175.61      109.75    171.18 o 
  -1   3  15     1515.57     1608.37    389.04 o 
  -4   4  15      453.59      319.52    217.74 o 
  -1 -10  16       36.24        1.25    165.22 o 
   0 -10  16     1055.58     1179.42    239.51 o 
  -3  -9  16     2073.72     2001.11    229.22 o 
  -2  -9  16      217.32      202.61    162.83 o 
  -1  -9  16      855.45      897.93    210.58 o 
   0  -9  16     2915.92     3722.55    304.83 o 
   1  -9  16     2706.67     3159.13    396.57 o 
   2  -9  16      512.60      351.96    244.09 o 
  -4  -8  16     1257.44     1472.52    225.20 o 
  -3  -8  16      507.23      494.52    167.48 o 
  -2  -8  16      378.99      164.28    159.88 o 
  -1  -8  16     3481.12     3893.04    297.30 o 
   0  -8  16     4458.65     4148.05    353.59 o 
   1  -8  16     1483.64     1891.55    326.54 o 
   2  -8  16        3.79      -54.78    224.83 o 
  -5  -7  16     1129.91     1636.48    229.35 o 
  -4  -7  16     1664.02     1976.64    252.69 o 
  -3  -7  16       24.84       22.71    145.83 o 
  -2  -7  16     1671.72     1893.18    256.08 o 
   0  -7  16     3149.32     3009.29    319.77 o 
   1  -7  16      302.34      495.71    241.90 o 
   2  -7  16      491.89      392.87    243.46 o 
  -5  -6  16     2167.53     2237.99    230.60 o 
  -4  -6  16      512.38      500.17    164.71 o 
  -3  -6  16     1275.25     1312.70    217.93 o 
  -2  -6  16     4253.00     5062.48    341.79 o 
  -1  -6  16     4908.32     4596.26    369.15 o 
   0  -6  16      690.38      582.05    252.12 o 
   1  -6  16      213.24      112.57    215.60 o 
   2  -6  16      717.12      446.58    241.27 o 
  -6  -5  16     1574.08     1996.59    246.35 o 
  -5  -5  16     1287.07     1140.83    203.12 o 
  -4  -5  16      233.92      455.49    165.40 o 
  -3  -5  16     4568.22     5246.52    332.13 o 
  -2  -5  16     5724.39     5221.99    382.14 o 
  -1  -5  16     1370.47     1341.44    283.94 o 
   0  -5  16      222.20      238.63    219.75 o 
   1  -5  16     1189.47     1231.25    285.13 o 
   2  -5  16      750.59      903.39    268.19 o 
  -5  -4  16      110.10       97.26    150.78 o 
  -4  -4  16     2870.80     3157.56    266.87 o 
  -3  -4  16     5871.36     6258.91    408.37 o 
  -2  -4  16     2668.25     2977.73    310.92 o 
  -1  -4  16        4.57       90.73    218.30 o 
   0  -4  16     1086.13      879.98    262.98 o 
   1  -4  16     1215.11      732.90    270.19 o 
   2  -4  16      258.96      216.23    249.68 o 
  -5  -3  16     1547.01     2117.57    264.42 o 
  -4  -3  16     6874.30     8740.11    432.46 o 
  -3  -3  16     5036.66     4929.08    369.02 o 
  -2  -3  16      649.02      470.93    248.61 o 
  -1  -3  16      323.13      498.22    248.30 o 
   0  -3  16     1279.34     1368.29    293.29 o 
   1  -3  16      372.61      734.22    259.40 o 
   2  -3  16      111.28      -50.20    236.44 o 
  -7  -2  16      276.25      582.81    295.73 o 
  -6  -2  16      609.37     1126.59    294.10 o 
  -4  -2  16     6593.57     6678.50    412.26 o 
  -3  -2  16     2000.46     1530.75    299.56 o 
  -2  -2  16       36.43      -75.74    222.76 o 
  -1  -2  16     1794.99     1810.92    307.03 o 
   0  -2  16     1001.57      981.32    286.01 o 
   1  -2  16        0.19      -74.61    250.99 o 
  -7  -1  16       51.32     -111.94    233.86 o 
  -3  -1  16       30.47       86.59    236.56 o 
  -2  -1  16     1088.96     1034.97    286.32 o 
  -1  -1  16     1847.11     1838.34    324.10 o 
   0  -1  16       84.41     -264.23    264.23 o 
   1  -1  16      766.16      805.00    325.10 o 
  -3   0  16      808.85      833.36    279.73 o 
  -2   0  16     2045.76     2444.93    364.07 o 
  -1   0  16      493.62      103.97    282.37 o 
   0   0  16      774.29      934.14    329.68 o 
  -2   1  16     1078.31     1018.53    316.69 o 
  -2  -8  17     2560.33     3096.70    290.40 o 
  -1  -8  17      796.24     1115.04    252.00 o 
   0  -8  17      316.64      324.53    253.32 o 
  -3  -7  17     3331.12     3646.94    297.68 o 
  -2  -7  17     1342.27     1890.67    279.48 o 
   0  -7  17     1216.98     1403.68    315.88 o 
  -4  -6  17     2918.18     3609.86    293.98 o 
  -3  -6  17     2294.04     2874.38    289.65 o 
  -1  -6  17     1076.99     1323.68    304.27 o 
   0  -6  17     1875.92     2428.68    370.72 o 
   1  -6  17      537.00      634.58    271.64 o 
  -5  -5  17     1480.88     2531.84    295.17 o 
  -4  -5  17     3423.89     3744.64    305.77 o 
  -3  -5  17      624.71      901.07    238.76 o 
  -2  -5  17      833.96      590.21    259.40 o 
  -1  -5  17     2970.87     3083.84    389.98 o 
   0  -5  17     1345.61     1721.32    328.43 o 
   1  -5  17        2.22     -188.31    242.40 o 
  -5  -4  17     3038.77     3689.36    306.46 o 
  -4  -4  17     1899.82     2353.00    275.03 o 
  -3  -4  17      101.76     -157.94    244.59 o 
  -2  -4  17     2578.90     2679.23    383.02 o 
  -1  -4  17     3276.36     3743.45    363.25 o 
   0  -4  17      293.80      292.91    258.40 o 
  -4  -3  17       18.72      -23.72    212.65 o 
  -3  -3  17     1541.37     1896.32    330.43 o 
  -2  -3  17     2618.51     2756.41    327.23 o 
  -1  -3  17     1591.14     1658.63    333.63 o 
   0  -3  17      193.45      -51.01    248.55 o 
  -4  -2  17     1059.37      962.56    299.06 o 
  -3  -2  17     2696.57     2563.84    374.11 o 
  -2  -2  17     1641.92     1469.88    312.99 o 
  -1  -2  17       32.91      -53.21    258.77 o 
  -3  -1  17     1577.57     1815.25    352.71 o 
  -2  -1  17       86.88      492.51    323.84 o 
                                                 
